# Supplementary material for: Identification and Functional Annotation of Genes Related to Horses’ Performance: From GWAS to Post-GWAS
Source: Animals (Basel). 2020 Jul 10;10(7):1173. doi: 10.3390/ani10071173 (PMC7401650; doi:10.3390/ani10071173)
Supplement: Supplementary file 1 [file animals-10-01173-s001.zip]

Archive with 99 entries (88 files):
- supplementarymaterials/
- supplementarymaterials/Figure S9.png
- __MACOSX/
- __MACOSX/supplementarymaterials/
- __MACOSX/supplementarymaterials/._Figure S9.png
- supplementarymaterials/Supplementary tables/
- supplementarymaterials/Supplementary tables/.DS_Store
- __MACOSX/supplementarymaterials/Supplementary tables/
- __MACOSX/supplementarymaterials/Supplementary tables/._.DS_Store
- supplementarymaterials/Supplementary tables/Table S2.pdf
- __MACOSX/supplementarymaterials/Supplementary tables/._Table S2.pdf
- supplementarymaterials/Supplementary tables/Table S3.pdf
- __MACOSX/supplementarymaterials/Supplementary tables/._Table S3.pdf
- supplementarymaterials/Supplementary tables/Table S1.pdf
- __MACOSX/supplementarymaterials/Supplementary tables/._Table S1.pdf
- supplementarymaterials/Figure S8.png
- __MACOSX/supplementarymaterials/._Figure S8.png
- supplementarymaterials/.DS_Store
- __MACOSX/supplementarymaterials/._.DS_Store
- supplementarymaterials/Biological Process of TF/
- supplementarymaterials/Biological Process of TF/.DS_Store
- __MACOSX/supplementarymaterials/Biological Process of TF/
- __MACOSX/supplementarymaterials/Biological Process of TF/._.DS_Store
- supplementarymaterials/Biological Process of TF/Group8_gmel.xlsx
- __MACOSX/supplementarymaterials/Biological Process of TF/._Group8_gmel.xlsx
- supplementarymaterials/Biological Process of TF/Group6_pereira.xlsx
- __MACOSX/supplementarymaterials/Biological Process of TF/._Group6_pereira.xlsx
- supplementarymaterials/Biological Process of TF/Group7_mgviney.xlsx
- __MACOSX/supplementarymaterials/Biological Process of TF/._Group7_mgviney.xlsx
- supplementarymaterials/Biological Process of TF/Group1_meiraa.xlsx
- __MACOSX/supplementarymaterials/Biological Process of TF/._Group1_meiraa.xlsx
- supplementarymaterials/Biological Process of TF/Group4_ricard.xlsx
- __MACOSX/supplementarymaterials/Biological Process of TF/._Group4_ricard.xlsx
- supplementarymaterials/Biological Process of TF/Group5_velie.xlsx
- __MACOSX/supplementarymaterials/Biological Process of TF/._Group5_velie.xlsx
- supplementarymaterials/Biological Process of TF/Group9_bussiman.xlsx
- __MACOSX/supplementarymaterials/Biological Process of TF/._Group9_bussiman.xlsx
- supplementarymaterials/Biological Process of TF/Group3_shin.xlsx
- __MACOSX/supplementarymaterials/Biological Process of TF/._Group3_shin.xlsx
- supplementarymaterials/Biological Process of TF/Group2_meirab.xlsx
- __MACOSX/supplementarymaterials/Biological Process of TF/._Group2_meirab.xlsx
- supplementarymaterials/TFM_explorer_out/
- supplementarymaterials/TFM_explorer_out/tfmexplorer_group8.pdf
- __MACOSX/supplementarymaterials/TFM_explorer_out/
- __MACOSX/supplementarymaterials/TFM_explorer_out/._tfmexplorer_group8.pdf
- supplementarymaterials/TFM_explorer_out/tfmexplorer_group9.pdf
- __MACOSX/supplementarymaterials/TFM_explorer_out/._tfmexplorer_group9.pdf
- supplementarymaterials/TFM_explorer_out/tfmexplorer_group1.pdf
- __MACOSX/supplementarymaterials/TFM_explorer_out/._tfmexplorer_group1.pdf
- supplementarymaterials/TFM_explorer_out/tfmexplorer_group2.pdf
- __MACOSX/supplementarymaterials/TFM_explorer_out/._tfmexplorer_group2.pdf
- supplementarymaterials/TFM_explorer_out/tfmexplorer_group3.pdf
- __MACOSX/supplementarymaterials/TFM_explorer_out/._tfmexplorer_group3.pdf
- supplementarymaterials/TFM_explorer_out/tfmexplorer_group7.pdf
- __MACOSX/supplementarymaterials/TFM_explorer_out/._tfmexplorer_group7.pdf
- supplementarymaterials/TFM_explorer_out/tfmexplorer_group6.pdf
- __MACOSX/supplementarymaterials/TFM_explorer_out/._tfmexplorer_group6.pdf
- supplementarymaterials/TFM_explorer_out/tfmexplorer_group4.pdf
- __MACOSX/supplementarymaterials/TFM_explorer_out/._tfmexplorer_group4.pdf
- supplementarymaterials/TFM_explorer_out/tfmexplorer_group5.pdf
- __MACOSX/supplementarymaterials/TFM_explorer_out/._tfmexplorer_group5.pdf
- supplementarymaterials/Figure S10.jpg
- __MACOSX/supplementarymaterials/._Figure S10.jpg
- supplementarymaterials/Figure S3.png
- __MACOSX/supplementarymaterials/._Figure S3.png
- supplementarymaterials/Figure S2.png
- __MACOSX/supplementarymaterials/._Figure S2.png
- supplementarymaterials/Figure S1.png
- __MACOSX/supplementarymaterials/._Figure S1.png
- supplementarymaterials/Figure S5.png
- __MACOSX/supplementarymaterials/._Figure S5.png
- supplementarymaterials/Gene-TF networks/
- supplementarymaterials/Gene-TF networks/geneTF_network_group6.pdf
- __MACOSX/supplementarymaterials/Gene-TF networks/
- __MACOSX/supplementarymaterials/Gene-TF networks/._geneTF_network_group6.pdf
- supplementarymaterials/Gene-TF networks/geneTF_network_group7.pdf
- __MACOSX/supplementarymaterials/Gene-TF networks/._geneTF_network_group7.pdf
- supplementarymaterials/Gene-TF networks/geneTF_network_group5.pdf
- __MACOSX/supplementarymaterials/Gene-TF networks/._geneTF_network_group5.pdf
- supplementarymaterials/Gene-TF networks/geneTF_network_group4.pdf
- __MACOSX/supplementarymaterials/Gene-TF networks/._geneTF_network_group4.pdf
- supplementarymaterials/Gene-TF networks/.DS_Store
- __MACOSX/supplementarymaterials/Gene-TF networks/._.DS_Store
- supplementarymaterials/Gene-TF networks/geneTF_network_group1.pdf
- __MACOSX/supplementarymaterials/Gene-TF networks/._geneTF_network_group1.pdf
- supplementarymaterials/Gene-TF networks/geneTF_network_group3.pdf
- __MACOSX/supplementarymaterials/Gene-TF networks/._geneTF_network_group3.pdf
- supplementarymaterials/Gene-TF networks/geneTF_network_group2.pdf
- __MACOSX/supplementarymaterials/Gene-TF networks/._geneTF_network_group2.pdf
- supplementarymaterials/Gene-TF networks/geneTF_network_group9.pdf
- __MACOSX/supplementarymaterials/Gene-TF networks/._geneTF_network_group9.pdf
- supplementarymaterials/Gene-TF networks/geneTF_network_group8.pdf
- __MACOSX/supplementarymaterials/Gene-TF networks/._geneTF_network_group8.pdf
- supplementarymaterials/Figure S4.png
- __MACOSX/supplementarymaterials/._Figure S4.png
- supplementarymaterials/Figure S6.png
- __MACOSX/supplementarymaterials/._Figure S6.png
- supplementarymaterials/Figure S7.png
- __MACOSX/supplementarymaterials/._Figure S7.png
