# Supplementary material for: Identification and Functional Annotation of Genes Related to Horses’ Performance: From GWAS to Post-GWAS
Source: Animals (Basel). 2020 Jul 10;10(7):1173. doi: 10.3390/ani10071173 (PMC7401650; doi:10.3390/ani10071173)
Supplement: Supplementary file 1 [file animals-10-01173-s001.zip › supplementarymaterials/Biological Process of TF/Group8_gmel.xlsx]

## Sheet: TF-GO (BINGO)
Table Group 8. Gene ontology identification (GO ID), gene ontology description, p-values, corrected p-values, frequency of the clusters and total frequence of trancription factors (TF) identified on group 8. The given TF were analyzed in Cytoscape software (Shannon et al., 2003) using the Biological Networks Gene Ontology tool (BiNGO) (Maere et al., 2005) in order to determine significantly overr…
GO ID	GO description	p-val	Corrected p-val	Cluster frequency	Total frequency	Genes (TF)
10628	positive regulation of gene expression	4.3286e-10	2.6491e-07	12/16 75.0%	602/14304 4.2%	SOX2 SPI1 FOXD1 FEV ARNT TCF3 MIZF GATA2 HIF1A PAX2 RUNX1 SOX5
6355	regulation of transcription, DNA-dependent	4.4321e-09	1.3481e-06	15/16 93.7%	1806/14304 12.6%	SPI1 FOXD1 MAX ARNT MIZF GATA2 HIF1A RUNX1 SOX2 TAL1 ELF5 FEV TCF3 NKX3-2 SOX5
51252	regulation of RNA metabolic process	6.6082e-09	1.3481e-06	15/16 93.7%	1855/14304 12.9%	SPI1 FOXD1 MAX ARNT MIZF GATA2 HIF1A RUNX1 SOX2 TAL1 ELF5 FEV TCF3 NKX3-2 SOX5
45941	positive regulation of transcription	1.4397e-08	1.9039e-06	11/16 68.7%	574/14304 4.0%	SOX2 SPI1 FEV ARNT TCF3 MIZF GATA2 HIF1A PAX2 RUNX1 SOX5
45449	regulation of transcription	1.5555e-08	1.9039e-06	16/16 100.0%	2621/14304 18.3%	SPI1 FOXD1 MAX ARNT MIZF GATA2 HIF1A PAX2 RUNX1 SOX2 TAL1 ELF5 FEV TCF3 NKX3-2 SOX5
45935	positive regulation of nucleobase, nucleoside, nucleotide and nucleic acid metabolic process	6.0585e-08	5.0887e-06	11/16 68.7%	655/14304 4.5%	SOX2 SPI1 FEV ARNT TCF3 MIZF GATA2 HIF1A PAX2 RUNX1 SOX5
10556	regulation of macromolecule biosynthetic process	6.8991e-08	5.0887e-06	16/16 100.0%	2876/14304 20.1%	SPI1 FOXD1 MAX ARNT MIZF GATA2 HIF1A PAX2 RUNX1 SOX2 TAL1 ELF5 FEV TCF3 NKX3-2 SOX5
10557	positive regulation of macromolecule biosynthetic process	8.2651e-08	5.0887e-06	11/16 68.7%	674/14304 4.7%	SOX2 SPI1 FEV ARNT TCF3 MIZF GATA2 HIF1A PAX2 RUNX1 SOX5
51173	positive regulation of nitrogen compound metabolic process	8.5353e-08	5.0887e-06	11/16 68.7%	676/14304 4.7%	SOX2 SPI1 FEV ARNT TCF3 MIZF GATA2 HIF1A PAX2 RUNX1 SOX5
10604	positive regulation of macromolecule metabolic process	8.6334e-08	5.0887e-06	12/16 75.0%	940/14304 6.5%	SOX2 SPI1 FOXD1 FEV ARNT TCF3 MIZF GATA2 HIF1A PAX2 RUNX1 SOX5
10468	regulation of gene expression	9.1464e-08	5.0887e-06	16/16 100.0%	2927/14304 20.4%	SPI1 FOXD1 MAX ARNT MIZF GATA2 HIF1A PAX2 RUNX1 SOX2 TAL1 ELF5 FEV TCF3 NKX3-2 SOX5
19219	regulation of nucleobase, nucleoside, nucleotide and nucleic acid metabolic process	1.4554e-07	6.5603e-06	16/16 100.0%	3013/14304 21.0%	SPI1 FOXD1 MAX ARNT MIZF GATA2 HIF1A PAX2 RUNX1 SOX2 TAL1 ELF5 FEV TCF3 NKX3-2 SOX5
31326	regulation of cellular biosynthetic process	1.5106e-07	6.5603e-06	16/16 100.0%	3020/14304 21.1%	SPI1 FOXD1 MAX ARNT MIZF GATA2 HIF1A PAX2 RUNX1 SOX2 TAL1 ELF5 FEV TCF3 NKX3-2 SOX5
31328	positive regulation of cellular biosynthetic process	1.6661e-07	6.5603e-06	11/16 68.7%	719/14304 5.0%	SOX2 SPI1 FEV ARNT TCF3 MIZF GATA2 HIF1A PAX2 RUNX1 SOX5
51171	regulation of nitrogen compound metabolic process	1.6705e-07	6.5603e-06	16/16 100.0%	3039/14304 21.2%	SPI1 FOXD1 MAX ARNT MIZF GATA2 HIF1A PAX2 RUNX1 SOX2 TAL1 ELF5 FEV TCF3 NKX3-2 SOX5
9889	regulation of biosynthetic process	1.7151e-07	6.5603e-06	16/16 100.0%	3044/14304 21.2%	SPI1 FOXD1 MAX ARNT MIZF GATA2 HIF1A PAX2 RUNX1 SOX2 TAL1 ELF5 FEV TCF3 NKX3-2 SOX5
9891	positive regulation of biosynthetic process	1.964e-07	7.0703e-06	11/16 68.7%	730/14304 5.1%	SOX2 SPI1 FEV ARNT TCF3 MIZF GATA2 HIF1A PAX2 RUNX1 SOX5
9893	positive regulation of metabolic process	2.1859e-07	7.4319e-06	12/16 75.0%	1017/14304 7.1%	SOX2 SPI1 FOXD1 FEV ARNT TCF3 MIZF GATA2 HIF1A PAX2 RUNX1 SOX5
32583	regulation of gene-specific transcription	2.3718e-07	7.6396e-06	8/16 50.0%	212/14304 1.4%	SPI1 FOXD1 TAL1 ARNT TCF3 MIZF GATA2 HIF1A
6366	transcription from RNA polymerase II promoter	4.7201e-07	1.4444e-05	8/16 50.0%	231/14304 1.6%	MAX ELF5 FEV ARNT HIF1A PAX2 NKX3-2 SOX5
60255	regulation of macromolecule metabolic process	9.022e-07	2.6293e-05	16/16 100.0%	3376/14304 23.6%	SPI1 FOXD1 MAX ARNT MIZF GATA2 HIF1A PAX2 RUNX1 SOX2 TAL1 ELF5 FEV TCF3 NKX3-2 SOX5
48856	anatomical structure development	1.3696e-06	3.8101e-05	15/16 93.7%	2655/14304 18.5%	FOXD1 MAX ARNT MIZF GATA2 HIF1A PAX2 RUNX1 SOX2 TAL1 ELF5 FEV TCF3 NKX3-2 SOX5
80090	regulation of primary metabolic process	2.0472e-06	5.4473e-05	16/16 100.0%	3553/14304 24.8%	SPI1 FOXD1 MAX ARNT MIZF GATA2 HIF1A PAX2 RUNX1 SOX2 TAL1 ELF5 FEV TCF3 NKX3-2 SOX5
6351	transcription, DNA-dependent	2.9793e-06	7.5973e-05	8/16 50.0%	291/14304 2.0%	MAX ELF5 FEV ARNT HIF1A PAX2 NKX3-2 SOX5
32774	RNA biosynthetic process	3.3208e-06	8.1294e-05	8/16 50.0%	295/14304 2.0%	MAX ELF5 FEV ARNT HIF1A PAX2 NKX3-2 SOX5
31325	positive regulation of cellular metabolic process	3.9801e-06	9.3685e-05	11/16 68.7%	965/14304 6.7%	SOX2 SPI1 FEV ARNT TCF3 MIZF GATA2 HIF1A PAX2 RUNX1 SOX5
31323	regulation of cellular metabolic process	4.5604e-06	0.00010337	16/16 100.0%	3735/14304 26.1%	SPI1 FOXD1 MAX ARNT MIZF GATA2 HIF1A PAX2 RUNX1 SOX2 TAL1 ELF5 FEV TCF3 NKX3-2 SOX5
45893	positive regulation of transcription, DNA-dependent	6.5555e-06	0.00014329	9/16 56.2%	499/14304 3.4%	SOX2 SPI1 ARNT TCF3 MIZF GATA2 HIF1A RUNX1 SOX5
48513	organ development	6.9351e-06	0.00014385	13/16 81.2%	1791/14304 12.5%	FOXD1 MAX ARNT GATA2 HIF1A PAX2 RUNX1 SOX2 TAL1 ELF5 TCF3 NKX3-2 SOX5
7275	multicellular organismal development	7.244e-06	0.00014385	15/16 93.7%	2971/14304 20.7%	FOXD1 MAX ARNT MIZF GATA2 HIF1A PAX2 RUNX1 SOX2 TAL1 ELF5 FEV TCF3 NKX3-2 SOX5
51254	positive regulation of RNA metabolic process	7.2865e-06	0.00014385	9/16 56.2%	505/14304 3.5%	SOX2 SPI1 ARNT TCF3 MIZF GATA2 HIF1A RUNX1 SOX5
6357	regulation of transcription from RNA polymerase II promoter	8.4447e-06	0.00016151	10/16 62.5%	746/14304 5.2%	SOX2 SPI1 TAL1 ARNT TCF3 MIZF GATA2 HIF1A RUNX1 SOX5
19222	regulation of metabolic process	9.8183e-06	0.00018208	16/16 100.0%	3918/14304 27.3%	SPI1 FOXD1 MAX ARNT MIZF GATA2 HIF1A PAX2 RUNX1 SOX2 TAL1 ELF5 FEV TCF3 NKX3-2 SOX5
6350	transcription	1.1489e-05	0.00020681	8/16 50.0%	345/14304 2.4%	MAX ELF5 FEV ARNT HIF1A PAX2 NKX3-2 SOX5
48731	system development	1.308e-05	0.00022872	14/16 87.5%	2421/14304 16.9%	FOXD1 MAX ARNT GATA2 HIF1A PAX2 RUNX1 SOX2 TAL1 ELF5 FEV TCF3 NKX3-2 SOX5
32502	developmental process	2.5374e-05	0.00043136	15/16 93.7%	3234/14304 22.6%	FOXD1 MAX ARNT MIZF GATA2 HIF1A PAX2 RUNX1 SOX2 TAL1 ELF5 FEV TCF3 NKX3-2 SOX5
48522	positive regulation of cellular process	2.8283e-05	0.00046781	13/16 81.2%	2002/14304 13.9%	SPI1 FOXD1 ARNT MIZF GATA2 HIF1A PAX2 RUNX1 SOX2 TAL1 FEV TCF3 SOX5
45646	regulation of erythrocyte differentiation	5.0034e-05	0.00080319	4/16 25.0%	20/14304 0.1%	SPI1 TAL1 ARNT HIF1A
43193	positive regulation of gene-specific transcription	5.1184e-05	0.00080319	6/16 37.5%	137/14304 0.9%	SPI1 ARNT TCF3 MIZF GATA2 HIF1A
30154	cell differentiation	7.021e-05	0.0010742	12/16 75.0%	1667/14304 11.6%	SOX2 TAL1 ELF5 FEV ARNT TCF3 MIZF GATA2 HIF1A PAX2 RUNX1 SOX5
48518	positive regulation of biological process	9.5715e-05	0.001401	13/16 81.2%	2206/14304 15.4%	SPI1 FOXD1 ARNT MIZF GATA2 HIF1A PAX2 RUNX1 SOX2 TAL1 FEV TCF3 SOX5
48869	cellular developmental process	9.615e-05	0.001401	12/16 75.0%	1713/14304 11.9%	SOX2 TAL1 ELF5 FEV ARNT TCF3 MIZF GATA2 HIF1A PAX2 RUNX1 SOX5
45637	regulation of myeloid cell differentiation	0.00014454	0.0020571	5/16 31.2%	75/14304 0.5%	SPI1 TAL1 ARNT HIF1A RUNX1
50793	regulation of developmental process	0.0003723	0.0051783	9/16 56.2%	791/14304 5.5%	SOX2 SPI1 FOXD1 TAL1 ARNT GATA2 HIF1A RUNX1 SOX5
51094	positive regulation of developmental process	0.00044118	0.0060001	7/16 43.7%	347/14304 2.4%	SOX2 FOXD1 TAL1 ARNT GATA2 HIF1A RUNX1
45639	positive regulation of myeloid cell differentiation	0.00067429	0.008971	4/16 25.0%	37/14304 0.2%	TAL1 ARNT HIF1A RUNX1
45944	positive regulation of transcription from RNA polymerase II promoter	0.00093171	0.012132	7/16 43.7%	387/14304 2.7%	SOX2 ARNT TCF3 GATA2 HIF1A RUNX1 SOX5
32501	multicellular organismal process	0.0021545	0.02747	15/16 93.7%	4375/14304 30.5%	FOXD1 MAX ARNT MIZF GATA2 HIF1A PAX2 RUNX1 SOX2 TAL1 ELF5 FEV TCF3 NKX3-2 SOX5
45648	positive regulation of erythrocyte differentiation	0.0025108	0.03136	3/16 18.7%	12/14304 0.0%	TAL1 ARNT HIF1A
45165	cell fate commitment	0.0028981	0.035473	5/16 31.2%	136/14304 0.9%	SOX2 TAL1 TCF3 GATA2 SOX5
51239	regulation of multicellular organismal process	0.0048985	0.058782	9/16 56.2%	1067/14304 7.4%	SOX2 SPI1 FOXD1 TAL1 ARNT GATA2 HIF1A RUNX1 SOX5
90304	nucleic acid metabolic process	0.005356	0.063037	10/16 62.5%	1460/14304 10.2%	MAX ELF5 FEV ARNT TCF3 MIZF HIF1A PAX2 NKX3-2 SOX5
45595	regulation of cell differentiation	0.010491	0.12114	7/16 43.7%	553/14304 3.8%	SOX2 SPI1 TAL1 ARNT HIF1A RUNX1 SOX5
50794	regulation of cellular process	0.016249	0.18415	16/16 100.0%	6222/14304 43.4%	SPI1 FOXD1 MAX ARNT MIZF GATA2 HIF1A PAX2 RUNX1 SOX2 TAL1 ELF5 FEV TCF3 NKX3-2 SOX5
9790	embryonic development	0.018337	0.20404	7/16 43.7%	601/14304 4.2%	SOX2 ARNT TCF3 MIZF GATA2 NKX3-2 SOX5
16070	RNA metabolic process	0.033202	0.36285	8/16 50.0%	966/14304 6.7%	MAX ELF5 FEV ARNT HIF1A PAX2 NKX3-2 SOX5
42789	mRNA transcription from RNA polymerase II promoter	0.035169	0.37155	2/16 12.5%	3/14304 0.0%	ARNT HIF1A
6139	nucleobase, nucleoside, nucleotide and nucleic acid metabolic process	0.035213	0.37155	10/16 62.5%	1786/14304 12.4%	MAX ELF5 FEV ARNT TCF3 MIZF HIF1A PAX2 NKX3-2 SOX5
50789	regulation of biological process	0.037183	0.3857	16/16 100.0%	6552/14304 45.8%	SPI1 FOXD1 MAX ARNT MIZF GATA2 HIF1A PAX2 RUNX1 SOX2 TAL1 ELF5 FEV TCF3 NKX3-2 SOX5
2682	regulation of immune system process	0.040189	0.40992	6/16 37.5%	423/14304 2.9%	SPI1 TAL1 ARNT TCF3 HIF1A RUNX1
34645	cellular macromolecule biosynthetic process	0.054909	0.55089	8/16 50.0%	1033/14304 7.2%	MAX ELF5 FEV ARNT HIF1A PAX2 NKX3-2 SOX5
9059	macromolecule biosynthetic process	0.063824	0.62559	8/16 50.0%	1054/14304 7.3%	MAX ELF5 FEV ARNT HIF1A PAX2 NKX3-2 SOX5
45597	positive regulation of cell differentiation	0.064399	0.62559	5/16 31.2%	255/14304 1.7%	SOX2 TAL1 ARNT HIF1A RUNX1
43619	regulation of transcription from RNA polymerase II promoter in response to oxidative stress	0.070293	0.67217	2/16 12.5%	4/14304 0.0%	ARNT HIF1A
9888	tissue development	0.079931	0.75259	7/16 43.7%	750/14304 5.2%	SOX2 FOXD1 ELF5 TCF3 HIF1A PAX2 SOX5
65007	biological regulation	0.093662	0.8685	16/16 100.0%	6941/14304 48.5%	SPI1 FOXD1 MAX ARNT MIZF GATA2 HIF1A PAX2 RUNX1 SOX2 TAL1 ELF5 FEV TCF3 NKX3-2 SOX5
16481	negative regulation of transcription	0.098119	0.89625	6/16 37.5%	494/14304 3.4%	SOX2 SPI1 FOXD1 TCF3 MIZF SOX5
32352	positive regulation of hormone metabolic process	0.11708	1.0236	2/16 12.5%	5/14304 0.0%	ARNT HIF1A
43618	regulation of transcription from RNA polymerase II promoter in response to stress	0.11708	1.0236	2/16 12.5%	5/14304 0.0%	ARNT HIF1A
46886	positive regulation of hormone biosynthetic process	0.11708	1.0236	2/16 12.5%	5/14304 0.0%	ARNT HIF1A
32844	regulation of homeostatic process	0.11923	1.0277	4/16 25.0%	133/14304 0.9%	SPI1 TAL1 ARNT HIF1A
45766	positive regulation of angiogenesis	0.1379	1.1721	3/16 18.7%	43/14304 0.3%	GATA2 HIF1A RUNX1
34641	cellular nitrogen compound metabolic process	0.14162	1.1873	10/16 62.5%	2078/14304 14.5%	MAX ELF5 FEV ARNT TCF3 MIZF HIF1A PAX2 NKX3-2 SOX5
9299	mRNA transcription	0.1755	1.4321	2/16 12.5%	6/14304 0.0%	ARNT HIF1A
43620	regulation of transcription in response to stress	0.1755	1.4321	2/16 12.5%	6/14304 0.0%	ARNT HIF1A
10629	negative regulation of gene expression	0.183	1.4736	6/16 37.5%	551/14304 3.8%	SOX2 SPI1 FOXD1 TCF3 MIZF SOX5
45934	negative regulation of nucleobase, nucleoside, nucleotide and nucleic acid metabolic process	0.19265	1.5312	6/16 37.5%	556/14304 3.8%	SOX2 SPI1 FOXD1 TCF3 MIZF SOX5
51172	negative regulation of nitrogen compound metabolic process	0.20476	1.6066	6/16 37.5%	562/14304 3.9%	SOX2 SPI1 FOXD1 TCF3 MIZF SOX5
6807	nitrogen compound metabolic process	0.23391	1.8121	10/16 62.5%	2196/14304 15.3%	MAX ELF5 FEV ARNT TCF3 MIZF HIF1A PAX2 NKX3-2 SOX5
10467	gene expression	0.24244	1.8546	8/16 50.0%	1262/14304 8.8%	MAX ELF5 FEV ARNT HIF1A PAX2 NKX3-2 SOX5
45821	positive regulation of glycolysis	0.24554	1.8552	2/16 12.5%	7/14304 0.0%	ARNT HIF1A
10558	negative regulation of macromolecule biosynthetic process	0.27763	2.0721	6/16 37.5%	593/14304 4.1%	SOX2 SPI1 FOXD1 TCF3 MIZF SOX5
31327	negative regulation of cellular biosynthetic process	0.32877	2.4242	6/16 37.5%	611/14304 4.2%	SOX2 SPI1 FOXD1 TCF3 MIZF SOX5
43009	chordate embryonic development	0.34127	2.4864	5/16 31.2%	360/14304 2.5%	ARNT MIZF GATA2 NKX3-2 SOX5
9792	embryonic development ending in birth or egg hatching	0.35983	2.5641	5/16 31.2%	364/14304 2.5%	ARNT MIZF GATA2 NKX3-2 SOX5
9890	negative regulation of biosynthetic process	0.36032	2.5641	6/16 37.5%	621/14304 4.3%	SOX2 SPI1 FOXD1 TCF3 MIZF SOX5
9058	biosynthetic process	0.38108	2.6807	9/16 56.2%	1797/14304 12.5%	SOX2 MAX ELF5 FEV ARNT HIF1A PAX2 NKX3-2 SOX5
46885	regulation of hormone biosynthetic process	0.42038	2.9236	2/16 12.5%	9/14304 0.0%	ARNT HIF1A
48523	negative regulation of cellular process	0.46999	3.2318	9/16 56.2%	1844/14304 12.8%	SOX2 SPI1 FOXD1 ARNT TCF3 MIZF NKX3-2 RUNX1 SOX5
45892	negative regulation of transcription, DNA-dependent	0.54477	3.7044	5/16 31.2%	397/14304 2.7%	SOX2 SPI1 FOXD1 TCF3 SOX5
51253	negative regulation of RNA metabolic process	0.59207	3.9819	5/16 31.2%	404/14304 2.8%	SOX2 SPI1 FOXD1 TCF3 SOX5
30949	positive regulation of vascular endothelial growth factor receptor signaling pathway	0.76919	5.0618	2/16 12.5%	12/14304 0.0%	ARNT HIF1A
6110	regulation of glycolysis	0.76919	5.0618	2/16 12.5%	12/14304 0.0%	ARNT HIF1A
48568	embryonic organ development	0.7839	5.1037	4/16 25.0%	215/14304 1.5%	SOX2 ARNT GATA2 NKX3-2
1701	in utero embryonic development	0.79815	5.1418	4/16 25.0%	216/14304 1.5%	ARNT MIZF GATA2 SOX5
10575	positive regulation vascular endothelial growth factor production	0.90845	5.7317	2/16 12.5%	13/14304 0.0%	ARNT HIF1A
32350	regulation of hormone metabolic process	0.90845	5.7317	2/16 12.5%	13/14304 0.0%	ARNT HIF1A
48519	negative regulation of biological process	0.97992	6.1195	9/16 56.2%	2020/14304 14.1%	SOX2 SPI1 FOXD1 ARNT TCF3 MIZF NKX3-2 RUNX1 SOX5
45765	regulation of angiogenesis	1.1494	7.1051	3/16 18.7%	87/14304 0.6%	GATA2 HIF1A RUNX1
10574	regulation of vascular endothelial growth factor production	1.2213	7.4745	2/16 12.5%	15/14304 0.1%	ARNT HIF1A
31324	negative regulation of cellular metabolic process	1.3441	8.1445	6/16 37.5%	786/14304 5.4%	SOX2 SPI1 FOXD1 TCF3 MIZF SOX5
30947	regulation of vascular endothelial growth factor receptor signaling pathway	1.3949	8.3693	2/16 12.5%	16/14304 0.1%	ARNT HIF1A
10605	negative regulation of macromolecule metabolic process	1.5024	8.9268	6/16 37.5%	802/14304 5.6%	SOX2 SPI1 FOXD1 TCF3 MIZF SOX5
43470	regulation of carbohydrate catabolic process	1.5798	9.2082	2/16 12.5%	17/14304 0.1%	ARNT HIF1A
43471	regulation of cellular carbohydrate catabolic process	1.5798	9.2082	2/16 12.5%	17/14304 0.1%	ARNT HIF1A
48534	hemopoietic or lymphoid organ development	1.6101	9.2963	4/16 25.0%	259/14304 1.8%	TAL1 TCF3 NKX3-2 RUNX1
10907	positive regulation of glucose metabolic process	1.7762	10.159	2/16 12.5%	18/14304 0.1%	ARNT HIF1A
44249	cellular biosynthetic process	1.9745	11.189	8/16 50.0%	1687/14304 11.7%	MAX ELF5 FEV ARNT HIF1A PAX2 NKX3-2 SOX5
2520	immune system development	2.0271	11.278	4/16 25.0%	275/14304 1.9%	TAL1 TCF3 NKX3-2 RUNX1
48729	tissue morphogenesis	2.0271	11.278	4/16 25.0%	275/14304 1.9%	SOX2 FOXD1 TCF3 PAX2
9892	negative regulation of metabolic process	2.2625	12.474	6/16 37.5%	864/14304 6.0%	SOX2 SPI1 FOXD1 TCF3 MIZF SOX5
10676	positive regulation of cellular carbohydrate metabolic process	2.4331	13.178	2/16 12.5%	21/14304 0.1%	ARNT HIF1A
45913	positive regulation of carbohydrate metabolic process	2.4331	13.178	2/16 12.5%	21/14304 0.1%	ARNT HIF1A
60429	epithelium development	4.4013	23.628	4/16 25.0%	337/14304 2.3%	SOX2 FOXD1 ELF5 PAX2
21983	pituitary gland development	4.6795	24.903	2/16 12.5%	29/14304 0.2%	SOX2 GATA2
9887	organ morphogenesis	4.9269	25.993	5/16 31.2%	635/14304 4.4%	SOX2 FOXD1 TCF3 PAX2 NKX3-2
1938	positive regulation of endothelial cell proliferation	5.7057	29.845	2/16 12.5%	32/14304 0.2%	ARNT HIF1A
43467	regulation of generation of precursor metabolites and energy	6.0698	31.481	2/16 12.5%	33/14304 0.2%	ARNT HIF1A
10551	regulation of gene-specific transcription from RNA polymerase II promoter	6.1831	31.799	3/16 18.7%	154/14304 1.0%	TAL1 TCF3 GATA2
1656	metanephros development	6.8311	34.551	2/16 12.5%	35/14304 0.2%	FOXD1 PAX2
48863	stem cell differentiation	6.8311	34.551	2/16 12.5%	35/14304 0.2%	SOX2 TCF3
35468	positive regulation of signaling pathway	6.9248	34.738	4/16 25.0%	380/14304 2.6%	SOX2 FOXD1 ARNT HIF1A
10906	regulation of glucose metabolic process	7.6363	37.995	2/16 12.5%	37/14304 0.2%	ARNT HIF1A
21536	diencephalon development	8.0553	39.439	2/16 12.5%	38/14304 0.2%	SOX2 GATA2
60041	retina development in camera-type eye	8.0553	39.439	2/16 12.5%	38/14304 0.2%	SOX2 MAX
10647	positive regulation of cell communication	9.46	45.949	4/16 25.0%	413/14304 2.8%	SOX2 FOXD1 ARNT HIF1A
10675	regulation of cellular carbohydrate metabolic process	10.313	49.606	2/16 12.5%	43/14304 0.3%	ARNT HIF1A
6109	regulation of carbohydrate metabolic process	10.797	49.606	2/16 12.5%	44/14304 0.3%	ARNT HIF1A
60678	dichotomous subdivision of terminal units involved in ureteric bud branching	11.186	49.606	1/16 6.2%	1/14304 0.0%	FOXD1
72127	renal capsule development	11.186	49.606	1/16 6.2%	1/14304 0.0%	FOXD1
72129	renal capsule formation	11.186	49.606	1/16 6.2%	1/14304 0.0%	FOXD1
72128	renal capsule morphogenesis	11.186	49.606	1/16 6.2%	1/14304 0.0%	FOXD1
72130	renal capsule specification	11.186	49.606	1/16 6.2%	1/14304 0.0%	FOXD1
72213	metanephric capsule development	11.186	49.606	1/16 6.2%	1/14304 0.0%	FOXD1
72265	metanephric capsule morphogenesis	11.186	49.606	1/16 6.2%	1/14304 0.0%	FOXD1
72267	metanephric capsule specification	11.186	49.606	1/16 6.2%	1/14304 0.0%	FOXD1
72266	metanephric capsule formation	11.186	49.606	1/16 6.2%	1/14304 0.0%	FOXD1
50973	detection of mechanical stimulus involved in equilibrioception	11.186	49.606	1/16 6.2%	1/14304 0.0%	SOX2
48732	gland development	11.898	52.385	3/16 18.7%	193/14304 1.3%	SOX2 ELF5 GATA2
30182	neuron differentiation	12.18	53.243	4/16 25.0%	442/14304 3.0%	SOX2 GATA2 PAX2 SOX5
1936	regulation of endothelial cell proliferation	12.314	53.448	2/16 12.5%	47/14304 0.3%	ARNT HIF1A
44260	cellular macromolecule metabolic process	13.938	59.953	10/16 62.5%	3508/14304 24.5%	MAX ELF5 FEV ARNT TCF3 MIZF HIF1A PAX2 NKX3-2 SOX5
8284	positive regulation of cell proliferation	14.009	59.953	4/16 25.0%	459/14304 3.2%	SOX2 ARNT TCF3 HIF1A
9653	anatomical structure morphogenesis	14.278	60.584	6/16 37.5%	1218/14304 8.5%	SOX2 FOXD1 TCF3 HIF1A PAX2 NKX3-2
2009	morphogenesis of an epithelium	14.354	60.584	3/16 18.7%	206/14304 1.4%	SOX2 FOXD1 PAX2
31331	positive regulation of cellular catabolic process	16.227	67.557	2/16 12.5%	54/14304 0.3%	ARNT HIF1A
34599	cellular response to oxidative stress	16.227	67.557	2/16 12.5%	54/14304 0.3%	ARNT HIF1A
48762	mesenchymal cell differentiation	17.44	71.633	2/16 12.5%	56/14304 0.3%	HIF1A PAX2
1892	embryonic placenta development	17.44	71.633	2/16 12.5%	56/14304 0.3%	ARNT GATA2
10001	glial cell differentiation	19.339	78.902	2/16 12.5%	59/14304 0.4%	SOX2 SOX5
30097	hemopoiesis	20.425	82.783	3/16 18.7%	233/14304 1.6%	TAL1 TCF3 RUNX1
48319	axial mesoderm morphogenesis	22.36	88.284	1/16 6.2%	2/14304 0.0%	TCF3
51541	elastin metabolic process	22.36	88.284	1/16 6.2%	2/14304 0.0%	HIF1A
72161	mesenchymal cell differentiation involved in kidney development	22.36	88.284	1/16 6.2%	2/14304 0.0%	PAX2
72162	metanephric mesenchymal cell differentiation	22.36	88.284	1/16 6.2%	2/14304 0.0%	PAX2
60485	mesenchyme development	22.712	89.101	2/16 12.5%	64/14304 0.4%	HIF1A PAX2
7423	sensory organ development	23.842	92.938	3/16 18.7%	246/14304 1.7%	SOX2 MAX NKX3-2
42471	ear morphogenesis	24.134	93.48	2/16 12.5%	66/14304 0.4%	SOX2 NKX3-2
9611	response to wounding	25.618	98.604	4/16 25.0%	541/14304 3.7%	SOX2 MAX ARNT HIF1A
42063	gliogenesis	26.344	100.76	2/16 12.5%	69/14304 0.4%	SOX2 SOX5
9896	positive regulation of catabolic process	27.101	103.02	2/16 12.5%	70/14304 0.4%	ARNT HIF1A
21953	central nervous system neuron differentiation	31.04	116.56	2/16 12.5%	75/14304 0.5%	SOX2 SOX5
7389	pattern specification process	31.37	116.56	3/16 18.7%	271/14304 1.8%	FOXD1 TCF3 NKX3-2
35270	endocrine system development	32.686	116.56	2/16 12.5%	77/14304 0.5%	SOX2 GATA2
71699	olfactory placode morphogenesis	33.522	116.56	1/16 6.2%	3/14304 0.0%	SOX2
71698	olfactory placode development	33.522	116.56	1/16 6.2%	3/14304 0.0%	SOX2
30854	positive regulation of granulocyte differentiation	33.522	116.56	1/16 6.2%	3/14304 0.0%	RUNX1
30910	olfactory placode formation	33.522	116.56	1/16 6.2%	3/14304 0.0%	SOX2
2248	connective tissue replacement involved in inflammatory response wound healing	33.522	116.56	1/16 6.2%	3/14304 0.0%	HIF1A
72075	metanephric mesenchyme development	33.522	116.56	1/16 6.2%	3/14304 0.0%	PAX2
72074	kidney mesenchyme development	33.522	116.56	1/16 6.2%	3/14304 0.0%	PAX2
48852	diencephalon morphogenesis	33.522	116.56	1/16 6.2%	3/14304 0.0%	SOX2
45896	regulation of transcription, mitotic	33.522	116.56	1/16 6.2%	3/14304 0.0%	TCF3
45897	positive regulation of transcription, mitotic	33.522	116.56	1/16 6.2%	3/14304 0.0%	TCF3
46021	regulation of transcription from RNA polymerase II promoter, mitotic	33.522	116.56	1/16 6.2%	3/14304 0.0%	TCF3
46022	positive regulation of transcription from RNA polymerase II promoter, mitotic	33.522	116.56	1/16 6.2%	3/14304 0.0%	TCF3
51240	positive regulation of multicellular organismal process	33.712	116.56	3/16 18.7%	278/14304 1.9%	FOXD1 ARNT HIF1A
48699	generation of neurons	35.944	123.58	4/16 25.0%	594/14304 4.1%	SOX2 GATA2 PAX2 SOX5
35466	regulation of signaling pathway	38.178	130.53	5/16 31.2%	1003/14304 7.0%	SOX2 FOXD1 ARNT TCF3 HIF1A
30111	regulation of Wnt receptor signaling pathway	41.519	140.18	2/16 12.5%	87/14304 0.6%	SOX2 TCF3
1890	placenta development	41.519	140.18	2/16 12.5%	87/14304 0.6%	ARNT GATA2
33554	cellular response to stress	41.687	140.18	4/16 25.0%	619/14304 4.3%	MAX ARNT MIZF HIF1A
43170	macromolecule metabolic process	42.126	140.22	10/16 62.5%	4017/14304 28.0%	MAX ELF5 FEV ARNT TCF3 MIZF HIF1A PAX2 NKX3-2 SOX5
22603	regulation of anatomical structure morphogenesis	42.158	140.22	3/16 18.7%	301/14304 2.1%	GATA2 HIF1A RUNX1
48754	branching morphogenesis of a tube	44.362	143.14	2/16 12.5%	90/14304 0.6%	SOX2 FOXD1
90184	positive regulation of kidney development	44.672	143.14	1/16 6.2%	4/14304 0.0%	FOXD1
32909	regulation of transforming growth factor-beta2 production	44.672	143.14	1/16 6.2%	4/14304 0.0%	HIF1A
48318	axial mesoderm development	44.672	143.14	1/16 6.2%	4/14304 0.0%	TCF3
33152	immunoglobulin V(D)J recombination	44.672	143.14	1/16 6.2%	4/14304 0.0%	TCF3
60164	regulation of timing of neuron differentiation	44.672	143.14	1/16 6.2%	4/14304 0.0%	SOX5
60235	lens induction in camera-type eye	44.672	143.14	1/16 6.2%	4/14304 0.0%	SOX2
48468	cell development	44.909	143.15	4/16 25.0%	632/14304 4.4%	SOX2 GATA2 HIF1A PAX2
22008	neurogenesis	46.193	146.48	4/16 25.0%	637/14304 4.4%	SOX2 GATA2 PAX2 SOX5
30099	myeloid cell differentiation	49.297	155.51	2/16 12.5%	95/14304 0.6%	TAL1 RUNX1
61138	morphogenesis of a branching epithelium	54.474	162.65	2/16 12.5%	100/14304 0.6%	SOX2 FOXD1
1822	kidney development	54.474	162.65	2/16 12.5%	100/14304 0.6%	FOXD1 PAX2
1501	skeletal system development	55.437	162.65	3/16 18.7%	332/14304 2.3%	SOX2 NKX3-2 SOX5
10552	positive regulation of gene-specific transcription from RNA polymerase II promoter	55.538	162.65	2/16 12.5%	101/14304 0.7%	TCF3 GATA2
43583	ear development	55.538	162.65	2/16 12.5%	101/14304 0.7%	SOX2 NKX3-2
2246	wound healing involved in inflammatory response	55.811	162.65	1/16 6.2%	5/14304 0.0%	HIF1A
3337	mesenchymal to epithelial transition involved in metanephros morphogenesis	55.811	162.65	1/16 6.2%	5/14304 0.0%	PAX2
2326	B cell lineage commitment	55.811	162.65	1/16 6.2%	5/14304 0.0%	TCF3
72028	nephron morphogenesis	55.811	162.65	1/16 6.2%	5/14304 0.0%	PAX2
72077	renal vesicle morphogenesis	55.811	162.65	1/16 6.2%	5/14304 0.0%	PAX2
72087	renal vesicle development	55.811	162.65	1/16 6.2%	5/14304 0.0%	PAX2
72088	nephron epithelium morphogenesis	55.811	162.65	1/16 6.2%	5/14304 0.0%	PAX2
72210	metanephric nephron development	55.811	162.65	1/16 6.2%	5/14304 0.0%	PAX2
61005	cell differentiation involved in kidney development	55.811	162.65	1/16 6.2%	5/14304 0.0%	PAX2
72273	metanephric nephron morphogenesis	55.811	162.65	1/16 6.2%	5/14304 0.0%	PAX2
72283	metanephric renal vesicle morphogenesis	55.811	162.65	1/16 6.2%	5/14304 0.0%	PAX2
51329	interphase of mitotic cell cycle	56.612	164.2	2/16 12.5%	102/14304 0.7%	TCF3 MIZF
72001	renal system development	57.696	165.77	2/16 12.5%	103/14304 0.7%	FOXD1 PAX2
1819	positive regulation of cytokine production	57.696	165.77	2/16 12.5%	103/14304 0.7%	ARNT HIF1A
51325	interphase	61.003	174.46	2/16 12.5%	106/14304 0.7%	TCF3 MIZF
83	regulation of transcription involved in G1/S-phase of mitotic cell cycle	66.938	183.71	1/16 6.2%	6/14304 0.0%	MIZF
40034	regulation of development, heterochronic	66.938	183.71	1/16 6.2%	6/14304 0.0%	SOX5
30853	negative regulation of granulocyte differentiation	66.938	183.71	1/16 6.2%	6/14304 0.0%	RUNX1
3338	metanephros morphogenesis	66.938	183.71	1/16 6.2%	6/14304 0.0%	PAX2
48505	regulation of timing of cell differentiation	66.938	183.71	1/16 6.2%	6/14304 0.0%	SOX5
33233	regulation of protein sumoylation	66.938	183.71	1/16 6.2%	6/14304 0.0%	ARNT
33235	positive regulation of protein sumoylation	66.938	183.71	1/16 6.2%	6/14304 0.0%	ARNT
32364	oxygen homeostasis	66.938	183.71	1/16 6.2%	6/14304 0.0%	HIF1A
30513	positive regulation of BMP signaling pathway	66.938	183.71	1/16 6.2%	6/14304 0.0%	FOXD1
7399	nervous system development	69.921	191.03	5/16 31.2%	1155/14304 8.0%	SOX2 FEV GATA2 PAX2 SOX5
43010	camera-type eye development	76.316	205.9	2/16 12.5%	119/14304 0.8%	SOX2 MAX
48646	anatomical structure formation involved in morphogenesis	77.653	205.9	3/16 18.7%	375/14304 2.6%	SOX2 FOXD1 NKX3-2
71697	ectodermal placode morphogenesis	78.054	205.9	1/16 6.2%	7/14304 0.0%	SOX2
71696	ectodermal placode development	78.054	205.9	1/16 6.2%	7/14304 0.0%	SOX2
60600	dichotomous subdivision of an epithelial terminal unit	78.054	205.9	1/16 6.2%	7/14304 0.0%	FOXD1
60788	ectodermal placode formation	78.054	205.9	1/16 6.2%	7/14304 0.0%	SOX2
60993	kidney morphogenesis	78.054	205.9	1/16 6.2%	7/14304 0.0%	PAX2
50910	detection of mechanical stimulus involved in sensory perception of sound	78.054	205.9	1/16 6.2%	7/14304 0.0%	SOX2
1763	morphogenesis of a branching structure	78.811	207.01	2/16 12.5%	121/14304 0.8%	SOX2 FOXD1
60562	epithelial tube morphogenesis	85.209	221.81	2/16 12.5%	126/14304 0.8%	SOX2 FOXD1
30335	positive regulation of cell migration	87.833	221.81	2/16 12.5%	128/14304 0.8%	ARNT HIF1A
2052	positive regulation of neuroblast proliferation	89.158	221.81	1/16 6.2%	8/14304 0.0%	SOX2
90183	regulation of kidney development	89.158	221.81	1/16 6.2%	8/14304 0.0%	FOXD1
30852	regulation of granulocyte differentiation	89.158	221.81	1/16 6.2%	8/14304 0.0%	RUNX1
60644	mammary gland epithelial cell differentiation	89.158	221.81	1/16 6.2%	8/14304 0.0%	ELF5
21781	glial cell fate commitment	89.158	221.81	1/16 6.2%	8/14304 0.0%	SOX2
72009	nephron epithelium development	89.158	221.81	1/16 6.2%	8/14304 0.0%	PAX2
45747	positive regulation of Notch signaling pathway	89.158	221.81	1/16 6.2%	8/14304 0.0%	SOX2
33483	gas homeostasis	89.158	221.81	1/16 6.2%	8/14304 0.0%	HIF1A
48853	forebrain morphogenesis	89.158	221.81	1/16 6.2%	8/14304 0.0%	SOX2
50957	equilibrioception	89.158	221.81	1/16 6.2%	8/14304 0.0%	SOX2
60231	mesenchymal to epithelial transition	89.158	221.81	1/16 6.2%	8/14304 0.0%	PAX2
70887	cellular response to chemical stimulus	92.058	228.09	3/16 18.7%	399/14304 2.7%	MAX ARNT HIF1A
51272	positive regulation of cellular component movement	100.08	243.46	2/16 12.5%	137/14304 0.9%	ARNT HIF1A
40017	positive regulation of locomotion	100.08	243.46	2/16 12.5%	137/14304 0.9%	ARNT HIF1A
7351	tripartite regional subdivision	100.25	243.46	1/16 6.2%	9/14304 0.0%	TCF3
8595	anterior/posterior axis specification, embryo	100.25	243.46	1/16 6.2%	9/14304 0.0%	TCF3
21984	adenohypophysis development	100.25	243.46	1/16 6.2%	9/14304 0.0%	SOX2
48562	embryonic organ morphogenesis	104.33	252.36	2/16 12.5%	140/14304 0.9%	SOX2 NKX3-2
1655	urogenital system development	107.2	258.29	2/16 12.5%	142/14304 0.9%	FOXD1 PAX2
33151	V(D)J recombination	111.33	263.07	1/16 6.2%	10/14304 0.0%	TCF3
72073	kidney epithelium development	111.33	263.07	1/16 6.2%	10/14304 0.0%	PAX2
10634	positive regulation of epithelial cell migration	111.33	263.07	1/16 6.2%	10/14304 0.0%	HIF1A
43584	nose development	111.33	263.07	1/16 6.2%	10/14304 0.0%	SOX2
51000	positive regulation of nitric-oxide synthase activity	111.33	263.07	1/16 6.2%	10/14304 0.0%	HIF1A
1654	eye development	114.54	269.6	2/16 12.5%	147/14304 1.0%	SOX2 MAX
1666	response to hypoxia	117.53	275.6	2/16 12.5%	149/14304 1.0%	ARNT HIF1A
7417	central nervous system development	122.35	281.61	3/16 18.7%	443/14304 3.0%	SOX2 GATA2 SOX5
30858	positive regulation of epithelial cell differentiation	122.4	281.61	1/16 6.2%	11/14304 0.0%	SOX2
7350	blastoderm segmentation	122.4	281.61	1/16 6.2%	11/14304 0.0%	TCF3
50974	detection of mechanical stimulus involved in sensory perception	122.4	281.61	1/16 6.2%	11/14304 0.0%	SOX2
71634	regulation of transforming growth factor-beta production	122.4	281.61	1/16 6.2%	11/14304 0.0%	HIF1A
51726	regulation of cell cycle	124.6	285.61	3/16 18.7%	446/14304 3.1%	SOX2 TCF3 MIZF
42127	regulation of cell proliferation	125.84	287.36	4/16 25.0%	848/14304 5.9%	SOX2 ARNT TCF3 HIF1A
70482	response to oxygen levels	131.44	299.04	2/16 12.5%	158/14304 1.1%	ARNT HIF1A
2089	lens morphogenesis in camera-type eye	133.46	300.28	1/16 6.2%	12/14304 0.0%	SOX2
35019	somatic stem cell maintenance	133.46	300.28	1/16 6.2%	12/14304 0.0%	SOX2
43586	tongue development	133.46	300.28	1/16 6.2%	12/14304 0.0%	SOX2
30900	forebrain development	136.23	305.4	2/16 12.5%	161/14304 1.1%	SOX2 GATA2
21879	forebrain neuron differentiation	144.5	320.42	1/16 6.2%	13/14304 0.0%	SOX2
10632	regulation of epithelial cell migration	144.5	320.42	1/16 6.2%	13/14304 0.0%	HIF1A
42474	middle ear morphogenesis	144.5	320.42	1/16 6.2%	13/14304 0.0%	NKX3-2
30855	epithelial cell differentiation	147.7	326.33	2/16 12.5%	168/14304 1.1%	ELF5 PAX2
45664	regulation of neuron differentiation	151.05	332.53	2/16 12.5%	170/14304 1.1%	SOX2 SOX5
60441	epithelial tube branching involved in lung morphogenesis	155.54	339.96	1/16 6.2%	14/14304 0.0%	SOX2
3382	epithelial cell morphogenesis	155.54	339.96	1/16 6.2%	14/14304 0.0%	PAX2
32770	positive regulation of monooxygenase activity	166.56	357.66	1/16 6.2%	15/14304 0.1%	HIF1A
8593	regulation of Notch signaling pathway	166.56	357.66	1/16 6.2%	15/14304 0.1%	SOX2
48854	brain morphogenesis	166.56	357.66	1/16 6.2%	15/14304 0.1%	SOX2
50982	detection of mechanical stimulus	166.56	357.66	1/16 6.2%	15/14304 0.1%	SOX2
32722	positive regulation of chemokine production	166.56	357.66	1/16 6.2%	15/14304 0.1%	HIF1A
6979	response to oxidative stress	175.43	375.4	2/16 12.5%	184/14304 1.2%	ARNT HIF1A
16447	somatic recombination of immunoglobulin gene segments	177.57	376.03	1/16 6.2%	16/14304 0.1%	TCF3
51402	neuron apoptosis	177.57	376.03	1/16 6.2%	16/14304 0.1%	MAX
50766	positive regulation of phagocytosis	177.57	376.03	1/16 6.2%	16/14304 0.1%	GATA2
2376	immune system process	183.62	387.5	4/16 25.0%	948/14304 6.6%	TAL1 TCF3 NKX3-2 RUNX1
80	G1 phase of mitotic cell cycle	188.57	392.53	1/16 6.2%	17/14304 0.1%	TCF3
21872	generation of neurons in the forebrain	188.57	392.53	1/16 6.2%	17/14304 0.1%	SOX2
48645	organ formation	188.57	392.53	1/16 6.2%	17/14304 0.1%	NKX3-2
45668	negative regulation of osteoblast differentiation	188.57	392.53	1/16 6.2%	17/14304 0.1%	SOX2
72006	nephron development	199.56	409.83	1/16 6.2%	18/14304 0.1%	PAX2
70997	neuron death	199.56	409.83	1/16 6.2%	18/14304 0.1%	MAX
45445	myoblast differentiation	199.56	409.83	1/16 6.2%	18/14304 0.1%	MIZF
60042	retina morphogenesis in camera-type eye	199.56	409.83	1/16 6.2%	18/14304 0.1%	SOX2
42060	wound healing	203.3	416.11	2/16 12.5%	199/14304 1.3%	ARNT HIF1A
35239	tube morphogenesis	207.15	421.07	2/16 12.5%	201/14304 1.4%	SOX2 FOXD1
1817	regulation of cytokine production	209.08	421.07	2/16 12.5%	202/14304 1.4%	ARNT HIF1A
51716	cellular response to stimulus	210.08	421.07	4/16 25.0%	987/14304 6.9%	MAX ARNT MIZF HIF1A
16445	somatic diversification of immunoglobulins	210.53	421.07	1/16 6.2%	19/14304 0.1%	TCF3
48536	spleen development	210.53	421.07	1/16 6.2%	19/14304 0.1%	NKX3-2
50999	regulation of nitric-oxide synthase activity	210.53	421.07	1/16 6.2%	19/14304 0.1%	HIF1A
30539	male genitalia development	210.53	421.07	1/16 6.2%	19/14304 0.1%	SOX2
51318	G1 phase	221.5	437.12	1/16 6.2%	20/14304 0.1%	TCF3
578	embryonic axis specification	221.5	437.12	1/16 6.2%	20/14304 0.1%	TCF3
50764	regulation of phagocytosis	221.5	437.12	1/16 6.2%	20/14304 0.1%	GATA2
2763	positive regulation of myeloid leukocyte differentiation	221.5	437.12	1/16 6.2%	20/14304 0.1%	RUNX1
44237	cellular metabolic process	222.54	437.12	10/16 62.5%	4990/14304 34.8%	MAX ELF5 FEV ARNT TCF3 MIZF HIF1A PAX2 NKX3-2 SOX5
50767	regulation of neurogenesis	222.85	437.12	2/16 12.5%	209/14304 1.4%	SOX2 SOX5
3002	regionalization	226.85	443.55	2/16 12.5%	211/14304 1.4%	FOXD1 TCF3
1837	epithelial to mesenchymal transition	232.45	453.06	1/16 6.2%	21/14304 0.1%	HIF1A
30334	regulation of cell migration	236.98	460.43	2/16 12.5%	216/14304 1.5%	ARNT HIF1A
60425	lung morphogenesis	243.39	464.04	1/16 6.2%	22/14304 0.1%	SOX2
16444	somatic cell DNA recombination	243.39	464.04	1/16 6.2%	22/14304 0.1%	TCF3
70848	response to growth factor stimulus	243.39	464.04	1/16 6.2%	22/14304 0.1%	SOX2
2562	somatic diversification of immune receptors via germline recombination within a single locus	243.39	464.04	1/16 6.2%	22/14304 0.1%	TCF3
2762	negative regulation of myeloid leukocyte differentiation	243.39	464.04	1/16 6.2%	22/14304 0.1%	RUNX1
9948	anterior/posterior axis specification	243.39	464.04	1/16 6.2%	22/14304 0.1%	TCF3
22402	cell cycle process	252.67	480.23	3/16 18.7%	582/14304 4.0%	SOX2 TCF3 MIZF
32642	regulation of chemokine production	254.32	481.88	1/16 6.2%	23/14304 0.1%	HIF1A
51960	regulation of nervous system development	259.93	490.99	2/16 12.5%	227/14304 1.5%	SOX2 SOX5
2200	somatic diversification of immune receptors	265.24	496.67	1/16 6.2%	24/14304 0.1%	TCF3
19827	stem cell maintenance	265.24	496.67	1/16 6.2%	24/14304 0.1%	SOX2
8152	metabolic process	265.38	496.67	11/16 68.7%	5959/14304 41.6%	SOX2 MAX ELF5 FEV ARNT TCF3 MIZF HIF1A PAX2 NKX3-2 SOX5

## Sheet: TF-GO selected
GO ID	GO description	p-val	Corrected p-val	Cluster frequency	Total frequency	Genes (TF)
60425	lung morphogenesis	243.39	464.04	1/16 6.2%	22/14304 0.1%	SOX2
1817	regulation of cytokine production	209.08	421.07	2/16 12.5%	202/14304 1.4%	ARNT HIF1A
45445	myoblast differentiation	199.56	409.83	1/16 6.2%	18/14304 0.1%	MIZF
32722	positive regulation of chemokine production	166.56	357.66	1/16 6.2%	15/14304 0.1%	HIF1A
6979	response to oxidative stress	175.43	375.4	2/16 12.5%	184/14304 1.2%	ARNT HIF1A
70482	response to oxygen levels	131.44	299.04	2/16 12.5%	158/14304 1.1%	ARNT HIF1A
1666	response to hypoxia	117.53	275.6	2/16 12.5%	149/14304 1.0%	ARNT HIF1A
50957	equilibrioception	89.158	221.81	1/16 6.2%	8/14304 0.0%	SOX2
32364	oxygen homeostasis	66.938	183.71	1/16 6.2%	6/14304 0.0%	HIF1A
1819	positive regulation of cytokine production	57.696	165.77	2/16 12.5%	103/14304 0.7%	ARNT HIF1A
1501	skeletal system development	55.437	162.65	3/16 18.7%	332/14304 2.3%	SOX2 NKX3-2 SOX5
2248	connective tissue replacement involved in inflammatory response wound healing	33.522	116.56	1/16 6.2%	3/14304 0.0%	HIF1A
10675	regulation of cellular carbohydrate metabolic process	10.313	49.606	2/16 12.5%	43/14304 0.3%	ARNT HIF1A
6109	regulation of carbohydrate metabolic process	10.797	49.606	2/16 12.5%	44/14304 0.3%	ARNT HIF1A
43470	regulation of carbohydrate catabolic process	1.5798	9.2082	2/16 12.5%	17/14304 0.1%	ARNT HIF1A
43471	regulation of cellular carbohydrate catabolic process	1.5798	9.2082	2/16 12.5%	17/14304 0.1%	ARNT HIF1A
45765	regulation of angiogenesis	1.1494	7.1051	3/16 18.7%	87/14304 0.6%	GATA2 HIF1A RUNX1
6110	regulation of glycolysis	0.76919	5.0618	2/16 12.5%	12/14304 0.0%	ARNT HIF1A
32844	regulation of homeostatic process	0.11923	1.0277	4/16 25.0%	133/14304 0.9%	SPI1 TAL1 ARNT HIF1A
45766	positive regulation of angiogenesis	0.1379	1.1721	3/16 18.7%	43/14304 0.3%	GATA2 HIF1A RUNX1
40017	positive regulation of locomotion	100.08	243.46	2/16 12.5%	137/14304 0.9%	ARNT HIF1A
50974	detection of mechanical stimulus involved in sensory perception	122.4	281.61	1/16 6.2%	11/14304 0.0%	SOX2
50982	detection of mechanical stimulus	166.56	357.66	1/16 6.2%	15/14304 0.1%	SOX2
10907	positive regulation of glucose metabolic process	1.7762	10.159	2/16 12.5%	18/14304 0.1%	ARNT HIF1A
10574	regulation of vascular endothelial growth factor production	1.2213	7.4745	2/16 12.5%	15/14304 0.1%	ARNT HIF1A
