# Supplementary material for: Identification and Functional Annotation of Genes Related to Horses’ Performance: From GWAS to Post-GWAS
Source: Animals (Basel). 2020 Jul 10;10(7):1173. doi: 10.3390/ani10071173 (PMC7401650; doi:10.3390/ani10071173)
Supplement: Supplementary file 1 [file animals-10-01173-s001.zip › supplementarymaterials/Biological Process of TF/Group6_pereira.xlsx]

## Sheet: TF-GO (BINGO)
Table Group 6. Gene ontology identification (GO ID), gene ontology description, p-values, corrected p-values, frequency of the clusters and total frequence of trancription factors (TF) identified on group 6. The given TF were analyzed in Cytoscape software (Shannon et al., 2003) using the Biological Networks Gene Ontology tool (BiNGO) (Maere et al., 2005) in order to determine significantly overr…
GO ID	GO description	p-val	Corrected p-val	Cluster frequency	Total frequency	Genes (TF)
6357	regulation of transcription from RNA polymerase II promoter	2.5151e-11	1.3506e-08	14/18 77.7%	747/14303 5.2%	TFAP2A EGR1 FOXC1 NFYA ARNT AHR GATA1 MYCN SP1 NFIC MYC HLTF NOBOX GABPA
6355	regulation of transcription, DNA-dependent	7.9058e-11	2.1227e-08	17/18 94.4%	1807/14303 12.6%	TFAP2A EGR1 FOXC1 NFYA ARNT AHR CTCF KLF4 GATA1 ELK4 MYCN SP1 NFIC MYC HLTF NOBOX GABPA
51252	regulation of RNA metabolic process	1.2438e-10	2.2264e-08	17/18 94.4%	1856/14303 12.9%	TFAP2A EGR1 FOXC1 NFYA ARNT AHR CTCF KLF4 GATA1 ELK4 MYCN SP1 NFIC MYC HLTF NOBOX GABPA
45449	regulation of transcription	4.2583e-08	5.7168e-06	17/18 94.4%	2622/14303 18.3%	TFAP2A EGR1 FOXC1 NFYA ARNT AHR CTCF KLF4 GATA1 ELK4 MYCN SP1 NFIC MYC HLTF NOBOX GABPA
45941	positive regulation of transcription	9.9388e-08	1.0674e-05	11/18 61.1%	575/14303 4.0%	EGR1 FOXC1 NFYA SP1 NFIC MYC ARNT NOBOX AHR CTCF GABPA
10628	positive regulation of gene expression	1.6625e-07	1.488e-05	11/18 61.1%	603/14303 4.2%	EGR1 FOXC1 NFYA SP1 NFIC MYC ARNT NOBOX AHR CTCF GABPA
10556	regulation of macromolecule biosynthetic process	2.0302e-07	1.5574e-05	17/18 94.4%	2877/14303 20.1%	TFAP2A EGR1 FOXC1 NFYA ARNT AHR CTCF KLF4 GATA1 ELK4 MYCN SP1 NFIC MYC HLTF NOBOX GABPA
10468	regulation of gene expression	2.7278e-07	1.831e-05	17/18 94.4%	2928/14303 20.4%	TFAP2A EGR1 FOXC1 NFYA ARNT AHR CTCF KLF4 GATA1 ELK4 MYCN SP1 NFIC MYC HLTF NOBOX GABPA
45935	positive regulation of nucleobase, nucleoside, nucleotide and nucleic acid metabolic process	4.1278e-07	2.0749e-05	11/18 61.1%	656/14303 4.5%	EGR1 FOXC1 NFYA SP1 NFIC MYC ARNT NOBOX AHR CTCF GABPA
19219	regulation of nucleobase, nucleoside, nucleotide and nucleic acid metabolic process	4.4366e-07	2.0749e-05	17/18 94.4%	3014/14303 21.0%	TFAP2A EGR1 FOXC1 NFYA ARNT AHR CTCF KLF4 GATA1 ELK4 MYCN SP1 NFIC MYC HLTF NOBOX GABPA
31326	regulation of cellular biosynthetic process	4.6129e-07	2.0749e-05	17/18 94.4%	3021/14303 21.1%	TFAP2A EGR1 FOXC1 NFYA ARNT AHR CTCF KLF4 GATA1 ELK4 MYCN SP1 NFIC MYC HLTF NOBOX GABPA
51171	regulation of nitrogen compound metabolic process	5.1251e-07	2.0749e-05	17/18 94.4%	3040/14303 21.2%	TFAP2A EGR1 FOXC1 NFYA ARNT AHR CTCF KLF4 GATA1 ELK4 MYCN SP1 NFIC MYC HLTF NOBOX GABPA
9889	regulation of biosynthetic process	5.2685e-07	2.0749e-05	17/18 94.4%	3045/14303 21.2%	TFAP2A EGR1 FOXC1 NFYA ARNT AHR CTCF KLF4 GATA1 ELK4 MYCN SP1 NFIC MYC HLTF NOBOX GABPA
10557	positive regulation of macromolecule biosynthetic process	5.6142e-07	2.0749e-05	11/18 61.1%	675/14303 4.7%	EGR1 FOXC1 NFYA SP1 NFIC MYC ARNT NOBOX AHR CTCF GABPA
51173	positive regulation of nitrogen compound metabolic process	5.7959e-07	2.0749e-05	11/18 61.1%	677/14303 4.7%	EGR1 FOXC1 NFYA SP1 NFIC MYC ARNT NOBOX AHR CTCF GABPA
45893	positive regulation of transcription, DNA-dependent	8.4838e-07	2.8474e-05	10/18 55.5%	500/14303 3.4%	EGR1 FOXC1 NFYA SP1 NFIC ARNT NOBOX AHR CTCF GABPA
51254	positive regulation of RNA metabolic process	9.539e-07	3.0132e-05	10/18 55.5%	506/14303 3.5%	EGR1 FOXC1 NFYA SP1 NFIC ARNT NOBOX AHR CTCF GABPA
31328	positive regulation of cellular biosynthetic process	1.1238e-06	3.3526e-05	11/18 61.1%	720/14303 5.0%	EGR1 FOXC1 NFYA SP1 NFIC MYC ARNT NOBOX AHR CTCF GABPA
9891	positive regulation of biosynthetic process	1.3224e-06	3.7376e-05	11/18 61.1%	731/14303 5.1%	EGR1 FOXC1 NFYA SP1 NFIC MYC ARNT NOBOX AHR CTCF GABPA
45944	positive regulation of transcription from RNA polymerase II promoter	2.842e-06	7.6308e-05	9/18 50.0%	388/14303 2.7%	EGR1 FOXC1 NFYA SP1 NFIC ARNT NOBOX AHR GABPA
60255	regulation of macromolecule metabolic process	2.9892e-06	7.6439e-05	17/18 94.4%	3377/14303 23.6%	TFAP2A EGR1 FOXC1 NFYA ARNT AHR CTCF KLF4 GATA1 ELK4 MYCN SP1 NFIC MYC HLTF NOBOX GABPA
80090	regulation of primary metabolic process	7.031e-06	0.00017162	17/18 94.4%	3554/14303 24.8%	TFAP2A EGR1 FOXC1 NFYA ARNT AHR CTCF KLF4 GATA1 ELK4 MYCN SP1 NFIC MYC HLTF NOBOX GABPA
31323	regulation of cellular metabolic process	1.6206e-05	0.00037838	17/18 94.4%	3736/14303 26.1%	TFAP2A EGR1 FOXC1 NFYA ARNT AHR CTCF KLF4 GATA1 ELK4 MYCN SP1 NFIC MYC HLTF NOBOX GABPA
10604	positive regulation of macromolecule metabolic process	1.9588e-05	0.00043828	11/18 61.1%	941/14303 6.5%	EGR1 FOXC1 NFYA SP1 NFIC MYC ARNT NOBOX AHR CTCF GABPA
31325	positive regulation of cellular metabolic process	2.5867e-05	0.00055561	11/18 61.1%	966/14303 6.7%	EGR1 FOXC1 NFYA SP1 NFIC MYC ARNT NOBOX AHR CTCF GABPA
19222	regulation of metabolic process	3.6013e-05	0.0007438	17/18 94.4%	3919/14303 27.3%	TFAP2A EGR1 FOXC1 NFYA ARNT AHR CTCF KLF4 GATA1 ELK4 MYCN SP1 NFIC MYC HLTF NOBOX GABPA
9893	positive regulation of metabolic process	4.505e-05	0.000896	11/18 61.1%	1018/14303 7.1%	EGR1 FOXC1 NFYA SP1 NFIC MYC ARNT NOBOX AHR CTCF GABPA
48518	positive regulation of biological process	0.013206	0.25328	12/18 66.6%	2207/14303 15.4%	TFAP2A EGR1 FOXC1 NFYA SP1 NFIC MYC ARNT NOBOX AHR CTCF GABPA
6350	transcription	0.027397	0.50732	6/18 33.3%	345/14303 2.4%	NFYA NFIC HLTF ARNT AHR GABPA
48522	positive regulation of cellular process	0.048645	0.87074	11/18 61.1%	2003/14303 14.0%	EGR1 FOXC1 NFYA SP1 NFIC MYC ARNT NOBOX AHR CTCF GABPA
50794	regulation of cellular process	0.075015	1.2744	17/18 94.4%	6222/14303 43.5%	TFAP2A EGR1 FOXC1 NFYA ARNT AHR CTCF KLF4 GATA1 ELK4 MYCN SP1 NFIC MYC HLTF NOBOX GABPA
6366	transcription from RNA polymerase II promoter	0.07594	1.2744	5/18 27.7%	231/14303 1.6%	NFYA NFIC ARNT AHR GABPA
50789	regulation of biological process	0.1741	2.8331	17/18 94.4%	6552/14303 45.8%	TFAP2A EGR1 FOXC1 NFYA ARNT AHR CTCF KLF4 GATA1 ELK4 MYCN SP1 NFIC MYC HLTF NOBOX GABPA
6351	transcription, DNA-dependent	0.2322	3.6673	5/18 27.7%	291/14303 2.0%	NFYA NFIC ARNT AHR GABPA
32774	RNA biosynthetic process	0.24796	3.8043	5/18 27.7%	295/14303 2.0%	NFYA NFIC ARNT AHR GABPA
7275	multicellular organismal development	0.33125	4.9412	12/18 66.6%	2971/14303 20.7%	TFAP2A EGR1 FOXC1 SP1 MYC NHLH1 ARNT NOBOX AHR KLF4 GATA1 GABPA
65007	biological regulation	0.44361	6.4384	17/18 94.4%	6941/14303 48.5%	TFAP2A EGR1 FOXC1 NFYA ARNT AHR CTCF KLF4 GATA1 ELK4 MYCN SP1 NFIC MYC HLTF NOBOX GABPA
43009	chordate embryonic development	0.64239	8.8985	5/18 27.7%	360/14303 2.5%	TFAP2A FOXC1 SP1 ARNT GABPA
9790	embryonic development	0.64626	8.8985	6/18 33.3%	601/14303 4.2%	TFAP2A FOXC1 SP1 ARNT KLF4 GABPA
9792	embryonic development ending in birth or egg hatching	0.67701	9.0889	5/18 27.7%	364/14303 2.5%	TFAP2A FOXC1 SP1 ARNT GABPA
32502	developmental process	0.8095	10.602	12/18 66.6%	3234/14303 22.6%	TFAP2A EGR1 FOXC1 SP1 MYC NHLH1 ARNT NOBOX AHR KLF4 GATA1 GABPA
45892	negative regulation of transcription, DNA-dependent	1.021	13.054	5/18 27.7%	397/14303 2.7%	EGR1 NFIC CTCF KLF4 GABPA
51253	negative regulation of RNA metabolic process	1.1087	13.846	5/18 27.7%	404/14303 2.8%	EGR1 NFIC CTCF KLF4 GABPA
48513	organ development	1.2515	15.274	9/18 50.0%	1792/14303 12.5%	TFAP2A EGR1 FOXC1 SP1 MYC ARNT NOBOX AHR KLF4
1701	in utero embryonic development	1.3108	15.643	4/18 22.2%	216/14303 1.5%	FOXC1 SP1 ARNT GABPA
48523	negative regulation of cellular process	1.5676	18.3	9/18 50.0%	1844/14303 12.8%	EGR1 FOXC1 SP1 NFIC MYC ARNT CTCF KLF4 GABPA
48731	system development	2.221	25.376	10/18 55.5%	2422/14303 16.9%	TFAP2A EGR1 FOXC1 SP1 MYC NHLH1 ARNT NOBOX AHR KLF4
16481	negative regulation of transcription	2.8406	31.779	5/18 27.7%	494/14303 3.4%	EGR1 NFIC CTCF KLF4 GABPA
48519	negative regulation of biological process	3.189	34.949	9/18 50.0%	2020/14303 14.1%	EGR1 FOXC1 SP1 NFIC MYC ARNT CTCF KLF4 GABPA
48729	tissue morphogenesis	3.3073	35.521	4/18 22.2%	275/14303 1.9%	TFAP2A FOXC1 MYC KLF4
35295	tube development	4.4294	46.639	4/18 22.2%	297/14303 2.0%	TFAP2A FOXC1 SP1 MYC
10629	negative regulation of gene expression	4.7024	48.562	5/18 27.7%	551/14303 3.8%	EGR1 NFIC CTCF KLF4 GABPA
48856	anatomical structure development	4.8646	48.743	10/18 55.5%	2656/14303 18.5%	TFAP2A EGR1 FOXC1 SP1 MYC NHLH1 ARNT NOBOX AHR KLF4
45934	negative regulation of nucleobase, nucleoside, nucleotide and nucleic acid metabolic process	4.9015	48.743	5/18 27.7%	556/14303 3.8%	EGR1 NFIC CTCF KLF4 GABPA
51172	negative regulation of nitrogen compound metabolic process	5.1488	50.271	5/18 27.7%	562/14303 3.9%	EGR1 NFIC CTCF KLF4 GABPA
43193	positive regulation of gene-specific transcription	6.3137	60.544	3/18 16.6%	137/14303 0.9%	NFIC ARNT GABPA
10558	negative regulation of macromolecule biosynthetic process	6.5808	61.998	5/18 27.7%	593/14303 4.1%	EGR1 NFIC CTCF KLF4 GABPA
48598	embryonic morphogenesis	7.0523	65.294	4/18 22.2%	336/14303 2.3%	TFAP2A FOXC1 SP1 KLF4
31327	negative regulation of cellular biosynthetic process	7.54	68.627	5/18 27.7%	611/14303 4.2%	EGR1 NFIC CTCF KLF4 GABPA
9890	negative regulation of biosynthetic process	8.1166	72.643	5/18 27.7%	621/14303 4.3%	EGR1 NFIC CTCF KLF4 GABPA
9887	organ morphogenesis	8.9789	79.044	5/18 27.7%	635/14303 4.4%	TFAP2A FOXC1 SP1 MYC KLF4
48608	reproductive structure development	10.455	90.475	3/18 16.6%	163/14303 1.1%	FOXC1 NOBOX AHR
48646	anatomical structure formation involved in morphogenesis	10.63	90.475	4/18 22.2%	375/14303 2.6%	TFAP2A FOXC1 SP1 KLF4
1707	mesoderm formation	10.783	90.475	2/18 11.1%	39/14303 0.2%	FOXC1 KLF4
48332	mesoderm morphogenesis	11.915	92.576	2/18 11.1%	41/14303 0.2%	FOXC1 KLF4
34645	cellular macromolecule biosynthetic process	12.196	92.576	6/18 33.3%	1033/14303 7.2%	NFYA NFIC HLTF ARNT AHR GABPA
33044	regulation of chromosome organization	12.501	92.576	2/18 11.1%	42/14303 0.2%	MYC CTCF
21506	anterior neuropore closure	12.585	92.576	1/18 5.5%	1/14303 0.0%	TFAP2A
40030	regulation of molecular function, epigenetic	12.585	92.576	1/18 5.5%	1/14303 0.0%	CTCF
21995	neuropore closure	12.585	92.576	1/18 5.5%	1/14303 0.0%	TFAP2A
70602	regulation of centromeric sister chromatid cohesion	12.585	92.576	1/18 5.5%	1/14303 0.0%	CTCF
90095	regulation of metanephric cap mesenchymal cell proliferation	12.585	92.576	1/18 5.5%	1/14303 0.0%	MYC
90096	positive regulation of metanephric cap mesenchymal cell proliferation	12.585	92.576	1/18 5.5%	1/14303 0.0%	MYC
90304	nucleic acid metabolic process	13.132	95.296	7/18 38.8%	1460/14303 10.2%	NFYA NFIC HLTF ARNT AHR CTCF GABPA
9059	macromolecule biosynthetic process	13.549	97.013	6/18 33.3%	1054/14303 7.3%	NFYA NFIC HLTF ARNT AHR GABPA
1541	ovarian follicle development	14.983	104.49	2/18 11.1%	46/14303 0.3%	FOXC1 NOBOX
1704	formation of primary germ layer	14.983	104.49	2/18 11.1%	46/14303 0.3%	FOXC1 KLF4
32501	multicellular organismal process	17.153	118.09	12/18 66.6%	4375/14303 30.5%	TFAP2A EGR1 FOXC1 SP1 MYC NHLH1 ARNT NOBOX AHR KLF4 GATA1 GABPA
35239	tube morphogenesis	19.094	129.79	3/18 16.6%	201/14303 1.4%	TFAP2A FOXC1 MYC
1892	embryonic placenta development	22.128	147.36	2/18 11.1%	56/14303 0.3%	SP1 ARNT
32583	regulation of gene-specific transcription	22.227	147.36	3/18 16.6%	212/14303 1.4%	NFIC ARNT GABPA
48568	embryonic organ development	23.134	150.03	3/18 16.6%	215/14303 1.5%	TFAP2A SP1 ARNT
31324	negative regulation of cellular metabolic process	23.269	150.03	5/18 27.7%	786/14303 5.4%	EGR1 NFIC CTCF KLF4 GABPA
32808	lacrimal gland development	25.155	150.03	1/18 5.5%	2/14303 0.0%	FOXC1
72215	regulation of metanephros development	25.155	150.03	1/18 5.5%	2/14303 0.0%	MYC
45899	positive regulation of RNA polymerase II transcriptional preinitiation complex assembly	25.155	150.03	1/18 5.5%	2/14303 0.0%	AHR
71505	response to mycophenolic acid	25.155	150.03	1/18 5.5%	2/14303 0.0%	EGR1
71504	cellular response to heparin	25.155	150.03	1/18 5.5%	2/14303 0.0%	EGR1
71506	cellular response to mycophenolic acid	25.155	150.03	1/18 5.5%	2/14303 0.0%	EGR1
1657	ureteric bud development	25.357	150.03	2/18 11.1%	60/14303 0.4%	FOXC1 MYC
10605	negative regulation of macromolecule metabolic process	25.423	150.03	5/18 27.7%	802/14303 5.6%	EGR1 NFIC CTCF KLF4 GABPA
30154	cell differentiation	28.715	167.61	7/18 38.8%	1668/14303 11.6%	EGR1 FOXC1 SP1 NHLH1 ARNT NOBOX KLF4
6807	nitrogen compound metabolic process	31.416	181.4	8/18 44.4%	2196/14303 15.3%	FOXC1 NFYA NFIC HLTF ARNT AHR CTCF GABPA
48869	cellular developmental process	33.596	191.93	7/18 38.8%	1714/14303 11.9%	EGR1 FOXC1 SP1 NHLH1 ARNT NOBOX KLF4
10467	gene expression	34.181	193.21	6/18 33.3%	1262/14303 8.8%	NFYA NFIC HLTF ARNT AHR GABPA
9892	negative regulation of metabolic process	35.179	196.6	5/18 27.7%	864/14303 6.0%	EGR1 NFIC CTCF KLF4 GABPA
8585	female gonad development	36.292	196.6	2/18 11.1%	72/14303 0.5%	FOXC1 NOBOX
22602	ovulation cycle process	37.286	196.6	2/18 11.1%	73/14303 0.5%	FOXC1 NOBOX
70172	positive regulation of tooth mineralization	37.709	196.6	1/18 5.5%	3/14303 0.0%	TFAP2A
45817	positive regulation of transcription from RNA polymerase II promoter, global	37.709	196.6	1/18 5.5%	3/14303 0.0%	SP1
42789	mRNA transcription from RNA polymerase II promoter	37.709	196.6	1/18 5.5%	3/14303 0.0%	ARNT
71503	response to heparin	37.709	196.6	1/18 5.5%	3/14303 0.0%	EGR1
10216	maintenance of DNA methylation	37.709	196.6	1/18 5.5%	3/14303 0.0%	CTCF
7498	mesoderm development	39.313	202.99	2/18 11.1%	75/14303 0.5%	FOXC1 KLF4
46545	development of primary female sexual characteristics	42.449	215.4	2/18 11.1%	78/14303 0.5%	FOXC1 NOBOX
6139	nucleobase, nucleoside, nucleotide and nucleic acid metabolic process	42.518	215.4	7/18 38.8%	1786/14303 12.4%	NFYA NFIC HLTF ARNT AHR CTCF GABPA
7369	gastrulation	44.602	221.77	2/18 11.1%	80/14303 0.5%	FOXC1 KLF4
42698	ovulation cycle	44.602	221.77	2/18 11.1%	80/14303 0.5%	FOXC1 NOBOX
48706	embryonic skeletal system development	46.804	228.68	2/18 11.1%	82/14303 0.5%	TFAP2A SP1
51240	positive regulation of multicellular organismal process	47.744	228.68	3/18 16.6%	278/14303 1.9%	TFAP2A MYC ARNT
46660	female sex differentiation	47.924	228.68	2/18 11.1%	83/14303 0.5%	FOXC1 NOBOX
90184	positive regulation of kidney development	50.249	228.68	1/18 5.5%	4/14303 0.0%	MYC
6358	regulation of transcription from RNA polymerase II promoter, global	50.249	228.68	1/18 5.5%	4/14303 0.0%	SP1
7500	mesodermal cell fate determination	50.249	228.68	1/18 5.5%	4/14303 0.0%	KLF4
30219	megakaryocyte differentiation	50.249	228.68	1/18 5.5%	4/14303 0.0%	SP1
43619	regulation of transcription from RNA polymerase II promoter in response to oxidative stress	50.249	228.68	1/18 5.5%	4/14303 0.0%	ARNT
43923	positive regulation by host of viral transcription	50.249	228.68	1/18 5.5%	4/14303 0.0%	SP1
7063	regulation of sister chromatid cohesion	50.249	228.68	1/18 5.5%	4/14303 0.0%	CTCF
122	negative regulation of transcription from RNA polymerase II promoter	51.674	233.19	3/18 16.6%	286/14303 1.9%	EGR1 NFIC GABPA
1890	placenta development	52.528	235.06	2/18 11.1%	87/14303 0.6%	SP1 ARNT
3006	reproductive developmental process	56.326	249.97	3/18 16.6%	295/14303 2.0%	FOXC1 NOBOX AHR
16070	RNA metabolic process	56.813	250.07	5/18 27.7%	966/14303 6.7%	NFYA NFIC ARNT AHR GABPA
32352	positive regulation of hormone metabolic process	62.774	265.43	1/18 5.5%	5/14303 0.0%	ARNT
43618	regulation of transcription from RNA polymerase II promoter in response to stress	62.774	265.43	1/18 5.5%	5/14303 0.0%	ARNT
71398	cellular response to fatty acid	62.774	265.43	1/18 5.5%	5/14303 0.0%	EGR1
46886	positive regulation of hormone biosynthetic process	62.774	265.43	1/18 5.5%	5/14303 0.0%	ARNT
60216	definitive hemopoiesis	62.774	265.43	1/18 5.5%	5/14303 0.0%	SP1
10552	positive regulation of gene-specific transcription from RNA polymerase II promoter	70.174	286.72	2/18 11.1%	101/14303 0.7%	NFIC GABPA
9299	mRNA transcription	75.285	286.72	1/18 5.5%	6/14303 0.0%	ARNT
16584	nucleosome positioning	75.285	286.72	1/18 5.5%	6/14303 0.0%	CTCF
48341	paraxial mesoderm formation	75.285	286.72	1/18 5.5%	6/14303 0.0%	FOXC1
43353	enucleate erythrocyte differentiation	75.285	286.72	1/18 5.5%	6/14303 0.0%	SP1
33233	regulation of protein sumoylation	75.285	286.72	1/18 5.5%	6/14303 0.0%	ARNT
33235	positive regulation of protein sumoylation	75.285	286.72	1/18 5.5%	6/14303 0.0%	ARNT
14855	striated muscle cell proliferation	75.285	286.72	1/18 5.5%	6/14303 0.0%	FOXC1
70170	regulation of tooth mineralization	75.285	286.72	1/18 5.5%	6/14303 0.0%	TFAP2A
43620	regulation of transcription in response to stress	75.285	286.72	1/18 5.5%	6/14303 0.0%	ARNT
60038	cardiac muscle cell proliferation	75.285	286.72	1/18 5.5%	6/14303 0.0%	FOXC1
55017	cardiac muscle tissue growth	75.285	286.72	1/18 5.5%	6/14303 0.0%	FOXC1
45898	regulation of RNA polymerase II transcriptional preinitiation complex assembly	75.285	286.72	1/18 5.5%	6/14303 0.0%	AHR
48010	vascular endothelial growth factor receptor signaling pathway	75.285	286.72	1/18 5.5%	6/14303 0.0%	FOXC1
1501	skeletal system development	78.073	295.25	3/18 16.6%	332/14303 2.3%	TFAP2A FOXC1 SP1
60419	heart growth	87.78	313.41	1/18 5.5%	7/14303 0.0%	FOXC1
52312	modulation of transcription in other organism involved in symbiotic interaction	87.78	313.41	1/18 5.5%	7/14303 0.0%	SP1
52472	modulation by host of symbiont transcription	87.78	313.41	1/18 5.5%	7/14303 0.0%	SP1
50434	positive regulation of viral transcription	87.78	313.41	1/18 5.5%	7/14303 0.0%	SP1
71396	cellular response to lipid	87.78	313.41	1/18 5.5%	7/14303 0.0%	EGR1
60136	embryonic process involved in female pregnancy	87.78	313.41	1/18 5.5%	7/14303 0.0%	SP1
45821	positive regulation of glycolysis	87.78	313.41	1/18 5.5%	7/14303 0.0%	ARNT
43921	modulation by host of viral transcription	87.78	313.41	1/18 5.5%	7/14303 0.0%	SP1
51094	positive regulation of developmental process	88.129	313.41	3/18 16.6%	347/14303 2.4%	TFAP2A MYC ARNT
1503	ossification	91.658	323.82	2/18 11.1%	116/14303 0.8%	FOXC1 SP1
43010	camera-type eye development	96.267	337.88	2/18 11.1%	119/14303 0.8%	FOXC1 SP1
34641	cellular nitrogen compound metabolic process	98.946	338.61	7/18 38.8%	2078/14303 14.5%	NFYA NFIC HLTF ARNT AHR CTCF GABPA
90183	regulation of kidney development	100.26	338.61	1/18 5.5%	8/14303 0.0%	MYC
33002	muscle cell proliferation	100.26	338.61	1/18 5.5%	8/14303 0.0%	FOXC1
35065	regulation of histone acetylation	100.26	338.61	1/18 5.5%	8/14303 0.0%	CTCF
1710	mesodermal cell fate commitment	100.26	338.61	1/18 5.5%	8/14303 0.0%	KLF4
1945	lymph vessel development	100.26	338.61	1/18 5.5%	8/14303 0.0%	FOXC1
60562	epithelial tube morphogenesis	107.42	360.52	2/18 11.1%	126/14303 0.8%	TFAP2A MYC
8406	gonad development	110.7	362.48	2/18 11.1%	128/14303 0.8%	FOXC1 NOBOX
8354	germ cell migration	112.73	362.48	1/18 5.5%	9/14303 0.0%	FOXC1
48333	mesodermal cell differentiation	112.73	362.48	1/18 5.5%	9/14303 0.0%	KLF4
48340	paraxial mesoderm morphogenesis	112.73	362.48	1/18 5.5%	9/14303 0.0%	FOXC1
31060	regulation of histone methylation	112.73	362.48	1/18 5.5%	9/14303 0.0%	CTCF
46885	regulation of hormone biosynthetic process	112.73	362.48	1/18 5.5%	9/14303 0.0%	ARNT
60260	regulation of transcription initiation from RNA polymerase II promoter	112.73	362.48	1/18 5.5%	9/14303 0.0%	AHR
60348	bone development	115.72	369.88	2/18 11.1%	131/14303 0.9%	FOXC1 SP1
32844	regulation of homeostatic process	119.11	378.48	2/18 11.1%	133/14303 0.9%	MYC ARNT
60795	cell fate commitment involved in the formation of primary germ layers	125.18	393.1	1/18 5.5%	10/14303 0.0%	KLF4
51983	regulation of chromosome segregation	125.18	393.1	1/18 5.5%	10/14303 0.0%	CTCF
9888	tissue development	127.32	397.5	4/18 22.2%	750/14303 5.2%	TFAP2A FOXC1 MYC KLF4
48562	embryonic organ morphogenesis	131.35	407.71	2/18 11.1%	140/14303 0.9%	TFAP2A SP1
1655	urogenital system development	134.94	416.45	2/18 11.1%	142/14303 0.9%	FOXC1 AHR
6349	regulation of gene expression by genetic imprinting	137.61	417.5	1/18 5.5%	11/14303 0.0%	CTCF
42481	regulation of odontogenesis	137.61	417.5	1/18 5.5%	11/14303 0.0%	TFAP2A
71514	genetic imprinting	137.61	417.5	1/18 5.5%	11/14303 0.0%	CTCF
44249	cellular biosynthetic process	141.13	425.76	6/18 33.3%	1687/14303 11.7%	NFYA NFIC HLTF ARNT AHR GABPA
45137	development of primary sexual characteristics	142.25	426.76	2/18 11.1%	146/14303 1.0%	FOXC1 NOBOX
1654	eye development	144.11	429.93	2/18 11.1%	147/14303 1.0%	FOXC1 SP1
9653	anatomical structure morphogenesis	148.77	435.5	5/18 27.7%	1218/14303 8.5%	TFAP2A FOXC1 SP1 MYC KLF4
30949	positive regulation of vascular endothelial growth factor receptor signaling pathway	150.03	435.5	1/18 5.5%	12/14303 0.0%	ARNT
32204	regulation of telomere maintenance	150.03	435.5	1/18 5.5%	12/14303 0.0%	MYC
45648	positive regulation of erythrocyte differentiation	150.03	435.5	1/18 5.5%	12/14303 0.0%	ARNT
6110	regulation of glycolysis	150.03	435.5	1/18 5.5%	12/14303 0.0%	ARNT
48511	rhythmic process	153.54	443.3	2/18 11.1%	152/14303 1.0%	FOXC1 NOBOX
10551	regulation of gene-specific transcription from RNA polymerase II promoter	157.39	451.98	2/18 11.1%	154/14303 1.0%	NFIC GABPA
10575	positive regulation vascular endothelial growth factor production	162.44	452.13	1/18 5.5%	13/14303 0.0%	ARNT
48596	embryonic camera-type eye morphogenesis	162.44	452.13	1/18 5.5%	13/14303 0.0%	SP1
32350	regulation of hormone metabolic process	162.44	452.13	1/18 5.5%	13/14303 0.0%	ARNT
51851	modification by host of symbiont morphology or physiology	162.44	452.13	1/18 5.5%	13/14303 0.0%	SP1
46782	regulation of viral transcription	162.44	452.13	1/18 5.5%	13/14303 0.0%	SP1
22414	reproductive process	162.5	452.13	4/18 22.2%	806/14303 5.6%	FOXC1 SP1 NOBOX AHR
3	reproduction	164.54	455.46	4/18 22.2%	809/14303 5.6%	FOXC1 SP1 NOBOX AHR
51726	regulation of cell cycle	173.43	476.57	3/18 16.6%	446/14303 3.1%	FOXC1 MYC CTCF
48339	paraxial mesoderm development	174.83	476.57	1/18 5.5%	14/14303 0.0%	FOXC1
1829	trophectodermal cell differentiation	174.83	476.57	1/18 5.5%	14/14303 0.0%	SP1

## Sheet: TF-GO selected
GO ID	GO description	p-val	Corrected p-val	Cluster frequency	Total frequency	Genes (TF)
6110	regulation of glycolysis	150.03	435.5	1/18 5.5%	12/14303 0.0%	ARNT
48511	rhythmic process	153.54	443.3	2/18 11.1%	152/14303 1.0%	FOXC1 NOBOX
30949	positive regulation of vascular endothelial growth factor receptor signaling pathway	150.03	435.5	1/18 5.5%	12/14303 0.0%	ARNT
60348	bone development	115.72	369.88	2/18 11.1%	131/14303 0.9%	FOXC1 SP1
32844	regulation of homeostatic process	119.11	378.48	2/18 11.1%	133/14303 0.9%	MYC ARNT
33002	muscle cell proliferation	100.26	338.61	1/18 5.5%	8/14303 0.0%	FOXC1
45821	positive regulation of glycolysis	87.78	313.41	1/18 5.5%	7/14303 0.0%	ARNT
48010	vascular endothelial growth factor receptor signaling pathway	75.285	286.72	1/18 5.5%	6/14303 0.0%	FOXC1
1501	skeletal system development	78.073	295.25	3/18 16.6%	332/14303 2.3%	TFAP2A FOXC1 SP1
60419	heart growth	87.78	313.41	1/18 5.5%	7/14303 0.0%	FOXC1
60038	cardiac muscle cell proliferation	75.285	286.72	1/18 5.5%	6/14303 0.0%	FOXC1
55017	cardiac muscle tissue growth	75.285	286.72	1/18 5.5%	6/14303 0.0%	FOXC1
14855	striated muscle cell proliferation	75.285	286.72	1/18 5.5%	6/14303 0.0%	FOXC1
71398	cellular response to fatty acid	62.774	265.43	1/18 5.5%	5/14303 0.0%	EGR1
71396	cellular response to lipid	87.78	313.41	1/18 5.5%	7/14303 0.0%	EGR1
60216	definitive hemopoiesis	62.774	265.43	1/18 5.5%	5/14303 0.0%	SP1
43620	regulation of transcription in response to stress	75.285	286.72	1/18 5.5%	6/14303 0.0%	ARNT
10575	positive regulation vascular endothelial growth factor production	162.44	452.13	1/18 5.5%	13/14303 0.0%	ARNT
