# Supplementary material for: Identification and Functional Annotation of Genes Related to Horses’ Performance: From GWAS to Post-GWAS
Source: Animals (Basel). 2020 Jul 10;10(7):1173. doi: 10.3390/ani10071173 (PMC7401650; doi:10.3390/ani10071173)
Supplement: Supplementary file 1 [file animals-10-01173-s001.zip › supplementarymaterials/Biological Process of TF/Group7_mgviney.xlsx]

## Sheet: TF-GO (BINGO)
Table Group 7. Gene ontology identification (GO ID), gene ontology description, p-values, corrected p-values, frequency of the clusters and total frequence of trancription factors (TF) identified on group 7. The given TF were analyzed in Cytoscape software (Shannon et al., 2003) using the Biological Networks Gene Ontology tool (BiNGO) (Maere et al., 2005) in order to determine significantly overr…
GO ID	GO description	p-val	Corrected p-val	Cluster frequency	Total frequency	Genes (TF)
6355	regulation of transcription, DNA-dependent	1.5973e-07	4.5737e-05	12/12 100.0%	1807/14306 12.6%	MEF2A FOXA1 SPIB SPI1 NFYA NFIL3 LHX3 MYB NFATC2 EVI1 NKX2-5 SOX10
51252	regulation of RNA metabolic process	2.2042e-07	4.5737e-05	12/12 100.0%	1856/14306 12.9%	MEF2A FOXA1 SPIB SPI1 NFYA NFIL3 LHX3 MYB NFATC2 EVI1 NKX2-5 SOX10
45449	regulation of transcription	1.4074e-05	0.001947	12/12 100.0%	2622/14306 18.3%	MEF2A FOXA1 SPIB SPI1 NFYA NFIL3 LHX3 MYB NFATC2 EVI1 NKX2-5 SOX10
10556	regulation of macromolecule biosynthetic process	4.2962e-05	0.0039193	12/12 100.0%	2877/14306 20.1%	MEF2A FOXA1 SPIB SPI1 NFYA NFIL3 LHX3 MYB NFATC2 EVI1 NKX2-5 SOX10
10468	regulation of gene expression	5.3068e-05	0.0039193	12/12 100.0%	2928/14306 20.4%	MEF2A FOXA1 SPIB SPI1 NFYA NFIL3 LHX3 MYB NFATC2 EVI1 NKX2-5 SOX10
19219	regulation of nucleobase, nucleoside, nucleotide and nucleic acid metabolic process	7.5159e-05	0.0039193	12/12 100.0%	3014/14306 21.0%	MEF2A FOXA1 SPIB SPI1 NFYA NFIL3 LHX3 MYB NFATC2 EVI1 NKX2-5 SOX10
31326	regulation of cellular biosynthetic process	7.7285e-05	0.0039193	12/12 100.0%	3021/14306 21.1%	MEF2A FOXA1 SPIB SPI1 NFYA NFIL3 LHX3 MYB NFATC2 EVI1 NKX2-5 SOX10
51171	regulation of nitrogen compound metabolic process	8.3335e-05	0.0039193	12/12 100.0%	3040/14306 21.2%	MEF2A FOXA1 SPIB SPI1 NFYA NFIL3 LHX3 MYB NFATC2 EVI1 NKX2-5 SOX10
9889	regulation of biosynthetic process	8.4998e-05	0.0039193	12/12 100.0%	3045/14306 21.2%	MEF2A FOXA1 SPIB SPI1 NFYA NFIL3 LHX3 MYB NFATC2 EVI1 NKX2-5 SOX10
60255	regulation of macromolecule metabolic process	0.00029489	0.012238	12/12 100.0%	3377/14306 23.6%	MEF2A FOXA1 SPIB SPI1 NFYA NFIL3 LHX3 MYB NFATC2 EVI1 NKX2-5 SOX10
45893	positive regulation of transcription, DNA-dependent	0.00041567	0.015605	7/12 58.3%	500/14306 3.4%	FOXA1 SPI1 NFYA NFATC2 EVI1 NKX2-5 SOX10
51254	positive regulation of RNA metabolic process	0.00045124	0.015605	7/12 58.3%	506/14306 3.5%	FOXA1 SPI1 NFYA NFATC2 EVI1 NKX2-5 SOX10
80090	regulation of primary metabolic process	0.0005449	0.017395	12/12 100.0%	3554/14306 24.8%	MEF2A FOXA1 SPIB SPI1 NFYA NFIL3 LHX3 MYB NFATC2 EVI1 NKX2-5 SOX10
31323	regulation of cellular metabolic process	0.00099309	0.029438	12/12 100.0%	3736/14306 26.1%	MEF2A FOXA1 SPIB SPI1 NFYA NFIL3 LHX3 MYB NFATC2 EVI1 NKX2-5 SOX10
45941	positive regulation of transcription	0.0010858	0.030041	7/12 58.3%	575/14306 4.0%	FOXA1 SPI1 NFYA NFATC2 EVI1 NKX2-5 SOX10
10628	positive regulation of gene expression	0.0015038	0.039005	7/12 58.3%	603/14306 4.2%	FOXA1 SPI1 NFYA NFATC2 EVI1 NKX2-5 SOX10
19222	regulation of metabolic process	0.0017643	0.043069	12/12 100.0%	3919/14306 27.3%	MEF2A FOXA1 SPIB SPI1 NFYA NFIL3 LHX3 MYB NFATC2 EVI1 NKX2-5 SOX10
45935	positive regulation of nucleobase, nucleoside, nucleotide and nucleic acid metabolic process	0.0026744	0.061659	7/12 58.3%	656/14306 4.5%	FOXA1 SPI1 NFYA NFATC2 EVI1 NKX2-5 SOX10
10557	positive regulation of macromolecule biosynthetic process	0.0032493	0.068797	7/12 58.3%	675/14306 4.7%	FOXA1 SPI1 NFYA NFATC2 EVI1 NKX2-5 SOX10
51173	positive regulation of nitrogen compound metabolic process	0.0033155	0.068797	7/12 58.3%	677/14306 4.7%	FOXA1 SPI1 NFYA NFATC2 EVI1 NKX2-5 SOX10
31328	positive regulation of cellular biosynthetic process	0.0050422	0.099643	7/12 58.3%	720/14306 5.0%	FOXA1 SPI1 NFYA NFATC2 EVI1 NKX2-5 SOX10
9891	positive regulation of biosynthetic process	0.0055896	0.10544	7/12 58.3%	731/14306 5.1%	FOXA1 SPI1 NFYA NFATC2 EVI1 NKX2-5 SOX10
6357	regulation of transcription from RNA polymerase II promoter	0.0064752	0.11683	7/12 58.3%	747/14306 5.2%	FOXA1 SPIB SPI1 NFYA NFATC2 NKX2-5 SOX10
10604	positive regulation of macromolecule metabolic process	0.030803	0.53263	7/12 58.3%	941/14306 6.5%	FOXA1 SPI1 NFYA NFATC2 EVI1 NKX2-5 SOX10
31325	positive regulation of cellular metabolic process	0.036732	0.60975	7/12 58.3%	966/14306 6.7%	FOXA1 SPI1 NFYA NFATC2 EVI1 NKX2-5 SOX10
9893	positive regulation of metabolic process	0.052192	0.83306	7/12 58.3%	1018/14306 7.1%	FOXA1 SPI1 NFYA NFATC2 EVI1 NKX2-5 SOX10
45944	positive regulation of transcription from RNA polymerase II promoter	0.096798	1.4878	5/12 41.6%	388/14306 2.7%	FOXA1 NFYA NFATC2 NKX2-5 SOX10
50794	regulation of cellular process	0.4571	6.7749	12/12 100.0%	6224/14306 43.5%	MEF2A FOXA1 SPIB SPI1 NFYA NFIL3 LHX3 MYB NFATC2 EVI1 NKX2-5 SOX10
50789	regulation of biological process	0.85013	12.166	12/12 100.0%	6554/14306 45.8%	MEF2A FOXA1 SPIB SPI1 NFYA NFIL3 LHX3 MYB NFATC2 EVI1 NKX2-5 SOX10
45884	regulation of survival gene product expression	1.2153	16.811	2/12 16.6%	20/14306 0.1%	FOXA1 NKX2-5
65007	biological regulation	1.6991	22.746	12/12 100.0%	6943/14306 48.5%	MEF2A FOXA1 SPIB SPI1 NFYA NFIL3 LHX3 MYB NFATC2 EVI1 NKX2-5 SOX10
43193	positive regulation of gene-specific transcription	1.7743	23.011	3/12 25.0%	137/14306 0.9%	FOXA1 SPI1 NKX2-5
45666	positive regulation of neuron differentiation	2.2378	28.142	2/12 16.6%	27/14306 0.1%	FOXA1 NKX2-5
45892	negative regulation of transcription, DNA-dependent	2.4227	29.572	4/12 33.3%	397/14306 2.7%	FOXA1 SPI1 EVI1 NKX2-5
51253	negative regulation of RNA metabolic process	2.5906	30.717	4/12 33.3%	404/14306 2.8%	FOXA1 SPI1 EVI1 NKX2-5
48522	positive regulation of cellular process	4.3428	50.062	7/12 58.3%	2004/14306 14.0%	FOXA1 SPI1 NFYA NFATC2 EVI1 NKX2-5 SOX10
16481	negative regulation of transcription	5.574	61.278	4/12 33.3%	494/14306 3.4%	FOXA1 SPI1 EVI1 NKX2-5
32583	regulation of gene-specific transcription	6.395	61.278	3/12 25.0%	212/14306 1.4%	FOXA1 SPI1 NKX2-5
48518	positive regulation of biological process	7.9824	61.278	7/12 58.3%	2208/14306 15.4%	FOXA1 SPI1 NFYA NFATC2 EVI1 NKX2-5 SOX10
3162	atrioventricular node development	8.3881	61.278	1/12 8.3%	1/14306 0.0%	NKX2-5
3165	cardiac Purkinje fiber development	8.3881	61.278	1/12 8.3%	1/14306 0.0%	NKX2-5
3168	cardiac Purkinje fiber cell differentiation	8.3881	61.278	1/12 8.3%	1/14306 0.0%	NKX2-5
3222	ventricular trabecular myocardium morphogenesis	8.3881	61.278	1/12 8.3%	1/14306 0.0%	NKX2-5
3278	apoptosis involved in heart morphogenesis	8.3881	61.278	1/12 8.3%	1/14306 0.0%	NKX2-5
3285	septum secundum development	8.3881	61.278	1/12 8.3%	1/14306 0.0%	NKX2-5
3342	proepicardium development	8.3881	61.278	1/12 8.3%	1/14306 0.0%	NKX2-5
3343	septum transversum development	8.3881	61.278	1/12 8.3%	1/14306 0.0%	NKX2-5
60920	pacemaker cell differentiation	8.3881	61.278	1/12 8.3%	1/14306 0.0%	NKX2-5
60922	atrioventricular node cell differentiation	8.3881	61.278	1/12 8.3%	1/14306 0.0%	NKX2-5
60923	cardiac muscle cell fate commitment	8.3881	61.278	1/12 8.3%	1/14306 0.0%	NKX2-5
60926	pacemaker cell development	8.3881	61.278	1/12 8.3%	1/14306 0.0%	NKX2-5
60927	pacemaker cell fate commitment	8.3881	61.278	1/12 8.3%	1/14306 0.0%	NKX2-5
60928	atrioventricular node cell development	8.3881	61.278	1/12 8.3%	1/14306 0.0%	NKX2-5
60929	atrioventricular node cell fate commitment	8.3881	61.278	1/12 8.3%	1/14306 0.0%	NKX2-5
60932	His-Purkinje system cell differentiation	8.3881	61.278	1/12 8.3%	1/14306 0.0%	NKX2-5
10629	negative regulation of gene expression	8.416	61.278	4/12 33.3%	551/14306 3.8%	FOXA1 SPI1 EVI1 NKX2-5
30097	hemopoiesis	8.4166	61.278	3/12 25.0%	233/14306 1.6%	SPIB EVI1 NKX2-5
45934	negative regulation of nucleobase, nucleoside, nucleotide and nucleic acid metabolic process	8.7066	62.297	4/12 33.3%	556/14306 3.8%	FOXA1 SPI1 EVI1 NKX2-5
51172	negative regulation of nitrogen compound metabolic process	9.0647	63.76	4/12 33.3%	562/14306 3.9%	FOXA1 SPI1 EVI1 NKX2-5
10558	negative regulation of macromolecule biosynthetic process	11.084	76.666	4/12 33.3%	593/14306 4.1%	FOXA1 SPI1 EVI1 NKX2-5
48534	hemopoietic or lymphoid organ development	11.433	77.784	3/12 25.0%	259/14306 1.8%	SPIB EVI1 NKX2-5
32355	response to estradiol stimulus	12.244	80.366	2/12 16.6%	63/14306 0.4%	FOXA1 NKX2-5
30154	cell differentiation	12.317	80.366	6/12 50.0%	1668/14306 11.6%	MEF2A FOXA1 SPIB EVI1 NKX2-5 SOX10
31327	negative regulation of cellular biosynthetic process	12.394	80.366	4/12 33.3%	611/14306 4.2%	FOXA1 SPI1 EVI1 NKX2-5
9890	negative regulation of biosynthetic process	13.167	84.065	4/12 33.3%	621/14306 4.3%	FOXA1 SPI1 EVI1 NKX2-5
2520	immune system development	13.591	85.461	3/12 25.0%	275/14306 1.9%	SPIB EVI1 NKX2-5
48731	system development	14.159	86.926	7/12 58.3%	2422/14306 16.9%	MEF2A FOXA1 SPIB LHX3 EVI1 NKX2-5 SOX10
48869	cellular developmental process	14.243	86.926	6/12 50.0%	1714/14306 11.9%	MEF2A FOXA1 SPIB EVI1 NKX2-5 SOX10
122	negative regulation of transcription from RNA polymerase II promoter	15.215	86.993	3/12 25.0%	286/14306 1.9%	FOXA1 SPI1 NKX2-5
3283	atrial septum development	16.77	86.993	1/12 8.3%	2/14306 0.0%	NKX2-5
3350	pulmonary myocardium development	16.77	86.993	1/12 8.3%	2/14306 0.0%	NKX2-5
60738	epithelial-mesenchymal signaling involved in prostate gland development	16.77	86.993	1/12 8.3%	2/14306 0.0%	FOXA1
60741	prostate gland stromal morphogenesis	16.77	86.993	1/12 8.3%	2/14306 0.0%	FOXA1
10735	positive regulation of transcription via serum response element binding	16.77	86.993	1/12 8.3%	2/14306 0.0%	NKX2-5
60971	embryonic heart tube left/right pattern formation	16.77	86.993	1/12 8.3%	2/14306 0.0%	NKX2-5
60972	left/right pattern formation	16.77	86.993	1/12 8.3%	2/14306 0.0%	NKX2-5
55005	ventricular cardiac myofibril development	16.77	86.993	1/12 8.3%	2/14306 0.0%	NKX2-5
55011	atrial cardiac muscle cell differentiation	16.77	86.993	1/12 8.3%	2/14306 0.0%	NKX2-5
55014	atrial cardiac muscle cell development	16.77	86.993	1/12 8.3%	2/14306 0.0%	NKX2-5
60413	atrial septum morphogenesis	16.77	86.993	1/12 8.3%	2/14306 0.0%	NKX2-5
48469	cell maturation	17.76	90.991	2/12 16.6%	76/14306 0.5%	FOXA1 SOX10
48513	organ development	18.044	91.318	6/12 50.0%	1792/14306 12.5%	MEF2A FOXA1 SPIB LHX3 EVI1 NKX2-5
48856	anatomical structure development	24.858	107.58	7/12 58.3%	2656/14306 18.5%	MEF2A FOXA1 SPIB LHX3 EVI1 NKX2-5 SOX10
3161	cardiac conduction system development	25.145	107.58	1/12 8.3%	3/14306 0.0%	NKX2-5
3164	His-Purkinje system development	25.145	107.58	1/12 8.3%	3/14306 0.0%	NKX2-5
3166	bundle of His development	25.145	107.58	1/12 8.3%	3/14306 0.0%	NKX2-5
3207	cardiac chamber formation	25.145	107.58	1/12 8.3%	3/14306 0.0%	NKX2-5
3211	cardiac ventricle formation	25.145	107.58	1/12 8.3%	3/14306 0.0%	NKX2-5
60684	epithelial-mesenchymal cell signaling	25.145	107.58	1/12 8.3%	3/14306 0.0%	FOXA1
10662	regulation of striated muscle cell apoptosis	25.145	107.58	1/12 8.3%	3/14306 0.0%	NKX2-5
10664	negative regulation of striated muscle cell apoptosis	25.145	107.58	1/12 8.3%	3/14306 0.0%	NKX2-5
10665	regulation of cardiac muscle cell apoptosis	25.145	107.58	1/12 8.3%	3/14306 0.0%	NKX2-5
10667	negative regulation of cardiac muscle cell apoptosis	25.145	107.58	1/12 8.3%	3/14306 0.0%	NKX2-5
10832	negative regulation of myotube differentiation	25.145	107.58	1/12 8.3%	3/14306 0.0%	NKX2-5
51929	positive regulation of calcium ion transport via voltage-gated calcium channel activity	25.145	107.58	1/12 8.3%	3/14306 0.0%	NKX2-5
60261	positive regulation of transcription initiation from RNA polymerase II promoter	25.145	107.58	1/12 8.3%	3/14306 0.0%	NKX2-5
51154	negative regulation of striated muscle cell differentiation	25.145	107.58	1/12 8.3%	3/14306 0.0%	NKX2-5
21700	developmental maturation	29.316	124.14	2/12 16.6%	98/14306 0.6%	FOXA1 SOX10
10552	positive regulation of gene-specific transcription from RNA polymerase II promoter	31.104	130.25	2/12 16.6%	101/14306 0.7%	FOXA1 NKX2-5
31324	negative regulation of cellular metabolic process	31.386	130.25	4/12 33.3%	786/14306 5.4%	FOXA1 SPI1 EVI1 NKX2-5
60528	secretory columnal luminar epithelial cell differentiation involved in prostate glandular acinus development	33.514	131	1/12 8.3%	4/14306 0.0%	FOXA1
60561	apoptosis involved in morphogenesis	33.514	131	1/12 8.3%	4/14306 0.0%	NKX2-5
60743	epithelial cell maturation involved in prostate gland development	33.514	131	1/12 8.3%	4/14306 0.0%	FOXA1
33145	positive regulation of steroid hormone receptor signaling pathway	33.514	131	1/12 8.3%	4/14306 0.0%	FOXA1
33148	positive regulation of estrogen receptor signaling pathway	33.514	131	1/12 8.3%	4/14306 0.0%	FOXA1
60911	cardiac cell fate commitment	33.514	131	1/12 8.3%	4/14306 0.0%	NKX2-5
10605	negative regulation of macromolecule metabolic process	33.775	131	4/12 33.3%	802/14306 5.6%	FOXA1 SPI1 EVI1 NKX2-5
43069	negative regulation of programmed cell death	34.472	132.46	3/12 25.0%	381/14306 2.6%	FOXA1 EVI1 NKX2-5
60548	negative regulation of cell death	36.556	139.18	3/12 25.0%	389/14306 2.7%	FOXA1 EVI1 NKX2-5
43627	response to estrogen stimulus	39.432	148.77	2/12 16.6%	114/14306 0.7%	FOXA1 NKX2-5
60841	venous blood vessel development	41.876	149.81	1/12 8.3%	5/14306 0.0%	NKX2-5
10765	positive regulation of sodium ion transport	41.876	149.81	1/12 8.3%	5/14306 0.0%	NKX2-5
10830	regulation of myotube differentiation	41.876	149.81	1/12 8.3%	5/14306 0.0%	NKX2-5
51890	regulation of cardioblast differentiation	41.876	149.81	1/12 8.3%	5/14306 0.0%	NKX2-5
51891	positive regulation of cardioblast differentiation	41.876	149.81	1/12 8.3%	5/14306 0.0%	NKX2-5
71425	hemopoietic stem cell proliferation	41.876	149.81	1/12 8.3%	5/14306 0.0%	EVI1
9892	negative regulation of metabolic process	44.233	156.9	4/12 33.3%	864/14306 6.0%	FOXA1 SPI1 EVI1 NKX2-5
7275	multicellular organismal development	48.721	165.45	7/12 58.3%	2972/14306 20.7%	MEF2A FOXA1 SPIB LHX3 EVI1 NKX2-5 SOX10
2067	glandular epithelial cell differentiation	50.232	165.45	1/12 8.3%	6/14306 0.0%	FOXA1
3151	outflow tract morphogenesis	50.232	165.45	1/12 8.3%	6/14306 0.0%	NKX2-5
3209	cardiac atrium morphogenesis	50.232	165.45	1/12 8.3%	6/14306 0.0%	NKX2-5
3230	cardiac atrium development	50.232	165.45	1/12 8.3%	6/14306 0.0%	NKX2-5
10656	negative regulation of muscle cell apoptosis	50.232	165.45	1/12 8.3%	6/14306 0.0%	NKX2-5
8634	negative regulation of survival gene product expression	50.232	165.45	1/12 8.3%	6/14306 0.0%	FOXA1
55003	cardiac myofibril assembly	50.232	165.45	1/12 8.3%	6/14306 0.0%	NKX2-5
60412	ventricular septum morphogenesis	50.232	165.45	1/12 8.3%	6/14306 0.0%	NKX2-5
45165	cell fate commitment	55.628	181.78	2/12 16.6%	136/14306 0.9%	FOXA1 NKX2-5
48484	enteric nervous system development	58.581	188.46	1/12 8.3%	7/14306 0.0%	SOX10
33146	regulation of estrogen receptor signaling pathway	58.581	188.46	1/12 8.3%	7/14306 0.0%	FOXA1
2376	immune system process	61.7	196.97	4/12 33.3%	948/14306 6.6%	SPIB NFIL3 EVI1 NKX2-5
10623	developmental programmed cell death	66.924	207.27	1/12 8.3%	8/14306 0.0%	NKX2-5
60037	pharyngeal system development	66.924	207.27	1/12 8.3%	8/14306 0.0%	NKX2-5
55015	ventricular cardiac muscle cell development	66.924	207.27	1/12 8.3%	8/14306 0.0%	NKX2-5
60347	heart trabecula formation	66.924	207.27	1/12 8.3%	8/14306 0.0%	NKX2-5
10551	regulation of gene-specific transcription from RNA polymerase II promoter	70.793	217.62	2/12 16.6%	154/14306 1.0%	FOXA1 NKX2-5
30225	macrophage differentiation	75.261	227.98	1/12 8.3%	9/14306 0.0%	SPIB
60260	regulation of transcription initiation from RNA polymerase II promoter	75.261	227.98	1/12 8.3%	9/14306 0.0%	NKX2-5
32502	developmental process	80.067	240.78	7/12 58.3%	3235/14306 22.6%	MEF2A FOXA1 SPIB LHX3 EVI1 NKX2-5 SOX10
2070	epithelial cell maturation	83.591	242.59	1/12 8.3%	10/14306 0.0%	FOXA1
10660	regulation of muscle cell apoptosis	83.591	242.59	1/12 8.3%	10/14306 0.0%	NKX2-5
55117	regulation of cardiac muscle contraction	83.591	242.59	1/12 8.3%	10/14306 0.0%	NKX2-5
60343	trabecula formation	83.591	242.59	1/12 8.3%	10/14306 0.0%	NKX2-5
60411	cardiac septum morphogenesis	83.591	242.59	1/12 8.3%	10/14306 0.0%	NKX2-5
45664	regulation of neuron differentiation	85.68	246.92	2/12 16.6%	170/14306 1.1%	FOXA1 NKX2-5
2065	columnar/cuboidal epithelial cell differentiation	91.915	252.61	1/12 8.3%	11/14306 0.0%	FOXA1
60525	prostate glandular acinus development	91.915	252.61	1/12 8.3%	11/14306 0.0%	FOXA1
3281	ventricular septum development	91.915	252.61	1/12 8.3%	11/14306 0.0%	NKX2-5
60742	epithelial cell differentiation involved in prostate gland development	91.915	252.61	1/12 8.3%	11/14306 0.0%	FOXA1
7512	adult heart development	91.915	252.61	1/12 8.3%	11/14306 0.0%	NKX2-5
32414	positive regulation of ion transmembrane transporter activity	91.915	252.61	1/12 8.3%	11/14306 0.0%	NKX2-5
55012	ventricular cardiac muscle cell differentiation	91.915	252.61	1/12 8.3%	11/14306 0.0%	NKX2-5
45595	regulation of cell differentiation	97.342	265.77	3/12 25.0%	553/14306 3.8%	FOXA1 SPI1 NKX2-5
46329	negative regulation of JNK cascade	100.23	268.36	1/12 8.3%	12/14306 0.0%	EVI1
43586	tongue development	100.23	268.36	1/12 8.3%	12/14306 0.0%	NKX2-5
45885	positive regulation of survival gene product expression	100.23	268.36	1/12 8.3%	12/14306 0.0%	NKX2-5
6915	apoptosis	104.24	277.3	3/12 25.0%	567/14306 3.9%	MEF2A EVI1 NKX2-5
32501	multicellular organismal process	107.49	281.83	8/12 66.6%	4376/14306 30.5%	MEF2A FOXA1 SPIB LHX3 NFATC2 EVI1 NKX2-5 SOX10
30318	melanocyte differentiation	108.54	281.83	1/12 8.3%	13/14306 0.0%	SOX10
32411	positive regulation of transporter activity	108.54	281.83	1/12 8.3%	13/14306 0.0%	NKX2-5
48732	gland development	109.33	281.83	2/12 16.6%	193/14306 1.3%	FOXA1 NKX2-5
12501	programmed cell death	109.34	281.83	3/12 25.0%	577/14306 4.0%	MEF2A EVI1 NKX2-5
6916	anti-apoptosis	115.93	290.37	2/12 16.6%	199/14306 1.3%	FOXA1 NKX2-5
30878	thyroid gland development	116.85	290.37	1/12 8.3%	14/14306 0.0%	NKX2-5
55006	cardiac cell development	116.85	290.37	1/12 8.3%	14/14306 0.0%	NKX2-5
55013	cardiac muscle cell development	116.85	290.37	1/12 8.3%	14/14306 0.0%	NKX2-5
50931	pigment cell differentiation	116.85	290.37	1/12 8.3%	14/14306 0.0%	SOX10
2028	regulation of sodium ion transport	116.85	290.37	1/12 8.3%	14/14306 0.0%	NKX2-5
35239	tube morphogenesis	118.17	291.9	2/12 16.6%	201/14306 1.4%	FOXA1 NKX2-5
7399	nervous system development	123.59	300.21	4/12 33.3%	1155/14306 8.0%	MEF2A FOXA1 NKX2-5 SOX10
2009	morphogenesis of an epithelium	123.85	300.21	2/12 16.6%	206/14306 1.4%	FOXA1 NKX2-5
70303	negative regulation of stress-activated protein kinase signaling cascade	125.15	300.21	1/12 8.3%	15/14306 0.1%	EVI1
51925	regulation of calcium ion transport via voltage-gated calcium channel activity	125.15	300.21	1/12 8.3%	15/14306 0.1%	NKX2-5
51148	negative regulation of muscle cell differentiation	125.15	300.21	1/12 8.3%	15/14306 0.1%	NKX2-5
50767	regulation of neurogenesis	127.31	303.65	2/12 16.6%	209/14306 1.4%	FOXA1 NKX2-5
3279	cardiac septum development	133.44	312.86	1/12 8.3%	16/14306 0.1%	NKX2-5
48665	neuron fate specification	133.44	312.86	1/12 8.3%	16/14306 0.1%	FOXA1
45823	positive regulation of heart contraction	133.44	312.86	1/12 8.3%	16/14306 0.1%	NKX2-5
7517	muscle organ development	139.17	324.46	2/12 16.6%	219/14306 1.5%	MEF2A NKX2-5
48468	cell development	140.01	324.6	3/12 25.0%	632/14306 4.4%	FOXA1 NKX2-5 SOX10
30239	myofibril assembly	141.72	325.15	1/12 8.3%	17/14306 0.1%	NKX2-5
9887	organ morphogenesis	141.81	325.15	3/12 25.0%	635/14306 4.4%	FOXA1 LHX3 NKX2-5
22008	neurogenesis	143.02	326.12	3/12 25.0%	637/14306 4.4%	FOXA1 NKX2-5 SOX10
48545	response to steroid hormone stimulus	146.51	332.24	2/12 16.6%	225/14306 1.5%	FOXA1 NKX2-5
9653	anatomical structure morphogenesis	148.44	334.22	4/12 33.3%	1218/14306 8.5%	FOXA1 LHX3 NKX2-5 SOX10
51960	regulation of nervous system development	148.99	334.22	2/12 16.6%	227/14306 1.5%	FOXA1 NKX2-5
6366	transcription from RNA polymerase II promoter	154.01	343.63	2/12 16.6%	231/14306 1.6%	NFYA NFIL3
33143	regulation of steroid hormone receptor signaling pathway	158.28	349.38	1/12 8.3%	19/14306 0.1%	FOXA1
48536	spleen development	158.28	349.38	1/12 8.3%	19/14306 0.1%	NKX2-5
45646	regulation of erythrocyte differentiation	166.54	363.76	1/12 8.3%	20/14306 0.1%	SPI1
48742	regulation of skeletal muscle fiber development	166.54	363.76	1/12 8.3%	20/14306 0.1%	NKX2-5
7423	sensory organ development	173.49	375.87	2/12 16.6%	246/14306 1.7%	LHX3 NKX2-5
48483	autonomic nervous system development	174.8	375.87	1/12 8.3%	21/14306 0.1%	SOX10
45931	positive regulation of mitotic cell cycle	174.8	375.87	1/12 8.3%	21/14306 0.1%	FOXA1
60284	regulation of cell development	178.86	382.61	2/12 16.6%	250/14306 1.7%	FOXA1 NKX2-5
8219	cell death	182.83	385.62	3/12 25.0%	698/14306 4.8%	MEF2A EVI1 NKX2-5
3229	ventricular cardiac muscle tissue development	183.05	385.62	1/12 8.3%	22/14306 0.1%	NKX2-5
55010	ventricular cardiac muscle tissue morphogenesis	183.05	385.62	1/12 8.3%	22/14306 0.1%	NKX2-5
45597	positive regulation of cell differentiation	185.67	388.6	2/12 16.6%	255/14306 1.7%	FOXA1 NKX2-5
16265	death	186.34	388.6	3/12 25.0%	703/14306 4.9%	MEF2A EVI1 NKX2-5
31032	actomyosin structure organization	191.3	394.98	1/12 8.3%	23/14306 0.1%	NKX2-5
48066	developmental pigmentation	191.3	394.98	1/12 8.3%	23/14306 0.1%	SOX10
35467	negative regulation of signaling pathway	195.38	401.41	2/12 16.6%	262/14306 1.8%	EVI1 NKX2-5
60740	prostate gland epithelium morphogenesis	199.54	402.13	1/12 8.3%	24/14306 0.1%	FOXA1
55007	cardiac muscle cell differentiation	199.54	402.13	1/12 8.3%	24/14306 0.1%	NKX2-5
6942	regulation of striated muscle contraction	199.54	402.13	1/12 8.3%	24/14306 0.1%	NKX2-5
61061	muscle structure development	199.61	402.13	2/12 16.6%	265/14306 1.8%	MEF2A NKX2-5
3208	cardiac ventricle morphogenesis	207.78	416.56	1/12 8.3%	25/14306 0.1%	NKX2-5
48729	tissue morphogenesis	214	424.85	2/12 16.6%	275/14306 1.9%	FOXA1 NKX2-5
60512	prostate gland morphogenesis	216.01	424.85	1/12 8.3%	26/14306 0.1%	FOXA1
48641	regulation of skeletal muscle tissue development	216.01	424.85	1/12 8.3%	26/14306 0.1%	NKX2-5
90090	negative regulation of canonical Wnt receptor signaling pathway	216.01	424.85	1/12 8.3%	26/14306 0.1%	NKX2-5
48709	oligodendrocyte differentiation	224.23	432.81	1/12 8.3%	27/14306 0.1%	SOX10
55008	cardiac muscle tissue morphogenesis	224.23	432.81	1/12 8.3%	27/14306 0.1%	NKX2-5
51153	regulation of striated muscle cell differentiation	224.23	432.81	1/12 8.3%	27/14306 0.1%	NKX2-5
60415	muscle tissue morphogenesis	224.23	432.81	1/12 8.3%	27/14306 0.1%	NKX2-5
6351	transcription, DNA-dependent	237.89	457.06	2/12 16.6%	291/14306 2.0%	NFYA NFIL3
3143	embryonic heart tube morphogenesis	240.65	458.12	1/12 8.3%	29/14306 0.2%	NKX2-5
1947	heart looping	240.65	458.12	1/12 8.3%	29/14306 0.2%	NKX2-5
32774	RNA biosynthetic process	244.03	462.44	2/12 16.6%	295/14306 2.0%	NFYA NFIL3
35295	tube development	247.13	466.18	2/12 16.6%	297/14306 2.0%	FOXA1 NKX2-5
50793	regulation of developmental process	254.59	476.23	3/12 25.0%	791/14306 5.5%	FOXA1 SPI1 NKX2-5
3231	cardiac ventricle development	257.05	476.23	1/12 8.3%	31/14306 0.2%	NKX2-5
32412	regulation of ion transmembrane transporter activity	257.05	476.23	1/12 8.3%	31/14306 0.2%	NKX2-5
10927	cellular component assembly involved in morphogenesis	257.05	476.23	1/12 8.3%	31/14306 0.2%	NKX2-5
31334	positive regulation of protein complex assembly	265.24	489.22	1/12 8.3%	32/14306 0.2%	NKX2-5
22898	regulation of transmembrane transporter activity	273.43	497.68	1/12 8.3%	33/14306 0.2%	NKX2-5
43409	negative regulation of MAPKKK cascade	273.43	497.68	1/12 8.3%	33/14306 0.2%	EVI1
1708	cell fate specification	273.43	497.68	1/12 8.3%	33/14306 0.2%	FOXA1

## Sheet: TF-GO selected
GO ID	GO description	p-val	Corrected p-val	Cluster frequency	Total frequency	Genes (TF)
3231	cardiac ventricle development	257.05	476.23	1/12 8.3%	31/14306 0.2%	NKX2-5
3143	embryonic heart tube morphogenesis	240.65	458.12	1/12 8.3%	29/14306 0.2%	NKX2-5
1947	heart looping	240.65	458.12	1/12 8.3%	29/14306 0.2%	NKX2-5
55008	cardiac muscle tissue morphogenesis	224.23	432.81	1/12 8.3%	27/14306 0.1%	NKX2-5
51153	regulation of striated muscle cell differentiation	224.23	432.81	1/12 8.3%	27/14306 0.1%	NKX2-5
60415	muscle tissue morphogenesis	224.23	432.81	1/12 8.3%	27/14306 0.1%	NKX2-5
48641	regulation of skeletal muscle tissue development	216.01	424.85	1/12 8.3%	26/14306 0.1%	NKX2-5
55007	cardiac muscle cell differentiation	199.54	402.13	1/12 8.3%	24/14306 0.1%	NKX2-5
6942	regulation of striated muscle contraction	199.54	402.13	1/12 8.3%	24/14306 0.1%	NKX2-5
61061	muscle structure development	199.61	402.13	2/12 16.6%	265/14306 1.8%	MEF2A NKX2-5
3229	ventricular cardiac muscle tissue development	183.05	385.62	1/12 8.3%	22/14306 0.1%	NKX2-5
55010	ventricular cardiac muscle tissue morphogenesis	183.05	385.62	1/12 8.3%	22/14306 0.1%	NKX2-5
48742	regulation of skeletal muscle fiber development	166.54	363.76	1/12 8.3%	20/14306 0.1%	NKX2-5
30239	myofibril assembly	141.72	325.15	1/12 8.3%	17/14306 0.1%	NKX2-5
45823	positive regulation of heart contraction	133.44	312.86	1/12 8.3%	16/14306 0.1%	NKX2-5
7517	muscle organ development	139.17	324.46	2/12 16.6%	219/14306 1.5%	MEF2A NKX2-5
3279	cardiac septum development	133.44	312.86	1/12 8.3%	16/14306 0.1%	NKX2-5
51148	negative regulation of muscle cell differentiation	125.15	300.21	1/12 8.3%	15/14306 0.1%	NKX2-5
2028	regulation of sodium ion transport	116.85	290.37	1/12 8.3%	14/14306 0.0%	NKX2-5
55006	cardiac cell development	116.85	290.37	1/12 8.3%	14/14306 0.0%	NKX2-5
55013	cardiac muscle cell development	116.85	290.37	1/12 8.3%	14/14306 0.0%	NKX2-5
55012	ventricular cardiac muscle cell differentiation	91.915	252.61	1/12 8.3%	11/14306 0.0%	NKX2-5
7512	adult heart development	91.915	252.61	1/12 8.3%	11/14306 0.0%	NKX2-5
3281	ventricular septum development	91.915	252.61	1/12 8.3%	11/14306 0.0%	NKX2-5
60411	cardiac septum morphogenesis	83.591	242.59	1/12 8.3%	10/14306 0.0%	NKX2-5
10660	regulation of muscle cell apoptosis	83.591	242.59	1/12 8.3%	10/14306 0.0%	NKX2-5
55117	regulation of cardiac muscle contraction	83.591	242.59	1/12 8.3%	10/14306 0.0%	NKX2-5
55015	ventricular cardiac muscle cell development	66.924	207.27	1/12 8.3%	8/14306 0.0%	NKX2-5
60347	heart trabecula formation	66.924	207.27	1/12 8.3%	8/14306 0.0%	NKX2-5
55003	cardiac myofibril assembly	50.232	165.45	1/12 8.3%	6/14306 0.0%	NKX2-5
3209	cardiac atrium morphogenesis	50.232	165.45	1/12 8.3%	6/14306 0.0%	NKX2-5
3230	cardiac atrium development	50.232	165.45	1/12 8.3%	6/14306 0.0%	NKX2-5
10656	negative regulation of muscle cell apoptosis	50.232	165.45	1/12 8.3%	6/14306 0.0%	NKX2-5
51890	regulation of cardioblast differentiation	41.876	149.81	1/12 8.3%	5/14306 0.0%	NKX2-5
51891	positive regulation of cardioblast differentiation	41.876	149.81	1/12 8.3%	5/14306 0.0%	NKX2-5
60841	venous blood vessel development	41.876	149.81	1/12 8.3%	5/14306 0.0%	NKX2-5
10765	positive regulation of sodium ion transport	41.876	149.81	1/12 8.3%	5/14306 0.0%	NKX2-5
51154	negative regulation of striated muscle cell differentiation	25.145	107.58	1/12 8.3%	3/14306 0.0%	NKX2-5
10662	regulation of striated muscle cell apoptosis	25.145	107.58	1/12 8.3%	3/14306 0.0%	NKX2-5
10664	negative regulation of striated muscle cell apoptosis	25.145	107.58	1/12 8.3%	3/14306 0.0%	NKX2-5
10665	regulation of cardiac muscle cell apoptosis	25.145	107.58	1/12 8.3%	3/14306 0.0%	NKX2-5
10667	negative regulation of cardiac muscle cell apoptosis	25.145	107.58	1/12 8.3%	3/14306 0.0%	NKX2-5
3207	cardiac chamber formation	25.145	107.58	1/12 8.3%	3/14306 0.0%	NKX2-5
3211	cardiac ventricle formation	25.145	107.58	1/12 8.3%	3/14306 0.0%	NKX2-5
3161	cardiac conduction system development	25.145	107.58	1/12 8.3%	3/14306 0.0%	NKX2-5
55005	ventricular cardiac myofibril development	16.77	86.993	1/12 8.3%	2/14306 0.0%	NKX2-5
55011	atrial cardiac muscle cell differentiation	16.77	86.993	1/12 8.3%	2/14306 0.0%	NKX2-5
55014	atrial cardiac muscle cell development	16.77	86.993	1/12 8.3%	2/14306 0.0%	NKX2-5
3350	pulmonary myocardium development	16.77	86.993	1/12 8.3%	2/14306 0.0%	NKX2-5
60928	atrioventricular node cell development	8.3881	61.278	1/12 8.3%	1/14306 0.0%	NKX2-5
60929	atrioventricular node cell fate commitment	8.3881	61.278	1/12 8.3%	1/14306 0.0%	NKX2-5
30097	hemopoiesis	8.4166	61.278	3/12 25.0%	233/14306 1.6%	SPIB EVI1 NKX2-5
60928	atrioventricular node cell development	8.3881	61.278	1/12 8.3%	1/14306 0.0%	NKX2-5
60929	atrioventricular node cell fate commitment	8.3881	61.278	1/12 8.3%	1/14306 0.0%	NKX2-5
60922	atrioventricular node cell differentiation	8.3881	61.278	1/12 8.3%	1/14306 0.0%	NKX2-5
60923	cardiac muscle cell fate commitment	8.3881	61.278	1/12 8.3%	1/14306 0.0%	NKX2-5
3165	cardiac Purkinje fiber development	8.3881	61.278	1/12 8.3%	1/14306 0.0%	NKX2-5
3168	cardiac Purkinje fiber cell differentiation	8.3881	61.278	1/12 8.3%	1/14306 0.0%	NKX2-5
3222	ventricular trabecular myocardium morphogenesis	8.3881	61.278	1/12 8.3%	1/14306 0.0%	NKX2-5
3278	apoptosis involved in heart morphogenesis	8.3881	61.278	1/12 8.3%	1/14306 0.0%	NKX2-5
