# Supplementary material for: Identification and Functional Annotation of Genes Related to Horses’ Performance: From GWAS to Post-GWAS
Source: Animals (Basel). 2020 Jul 10;10(7):1173. doi: 10.3390/ani10071173 (PMC7401650; doi:10.3390/ani10071173)
Supplement: Supplementary file 1 [file animals-10-01173-s001.zip › supplementarymaterials/Biological Process of TF/Group1_meiraa.xlsx]

## Sheet: TF-GO (BINGO)
Table Group 1. Gene ontology identification (GO ID), gene ontology description, p-values, corrected p-values, frequency of the clusters and total frequence of trancription factors (TF) identified on group 1. The given TF were analyzed in Cytoscape software (Shannon et al., 2003) using the Biological Networks Gene Ontology tool (BiNGO) (Maere et al., 2005) in order to determine significantly overr…
GO ID	GO description	p-val	Corrected p-val	Cluster frequency	Total frequency	Genes (TF)
6355	regulation of transcription, DNA-dependent	1.0272e-11	4.7927e-09	18/19 94.7%	1805/14301 12.6%	TFAP2A EGR1 SPI1 EBF1 ARNT GATA1 ESR1 HIF1A ELK1 SPIB MAFB NFIL3 SP1 TAL1 MYC ELF5 NFIC HOXA5
51252	regulation of RNA metabolic process	1.6612e-11	4.7927e-09	18/19 94.7%	1854/14301 12.9%	TFAP2A EGR1 SPI1 EBF1 ARNT GATA1 ESR1 HIF1A ELK1 SPIB MAFB NFIL3 SP1 TAL1 MYC ELF5 NFIC HOXA5
6357	regulation of transcription from RNA polymerase II promoter	9.1176e-11	1.3541e-08	14/19 73.6%	747/14301 5.2%	TFAP2A EGR1 SPI1 ARNT GATA1 HIF1A ELK1 SPIB MAFB SP1 TAL1 MYC NFIC HOXA5
45449	regulation of transcription	9.3874e-11	1.3541e-08	19/19 100.0%	2620/14301 18.3%	TFAP2A EGR1 SPI1 EBF1 ARNT GATA1 ESR1 HIF1A ELK1 SPIB MAFB NFIL3 SP1 TAL1 MYC ELF5 NFIC SRY HOXA5
10556	regulation of macromolecule biosynthetic process	5.514e-10	6.3631e-08	19/19 100.0%	2875/14301 20.1%	TFAP2A EGR1 SPI1 EBF1 ARNT GATA1 ESR1 HIF1A ELK1 SPIB MAFB NFIL3 SP1 TAL1 MYC ELF5 NFIC SRY HOXA5
10468	regulation of gene expression	7.7092e-10	7.2242e-08	19/19 100.0%	2926/14301 20.4%	TFAP2A EGR1 SPI1 EBF1 ARNT GATA1 ESR1 HIF1A ELK1 SPIB MAFB NFIL3 SP1 TAL1 MYC ELF5 NFIC SRY HOXA5
45646	regulation of erythrocyte differentiation	8.7642e-10	7.2242e-08	6/19 31.5%	20/14301 0.1%	SPI1 MAFB TAL1 ARNT HIF1A HOXA5
19219	regulation of nucleobase, nucleoside, nucleotide and nucleic acid metabolic process	1.339e-09	8.5369e-08	19/19 100.0%	3012/14301 21.0%	TFAP2A EGR1 SPI1 EBF1 ARNT GATA1 ESR1 HIF1A ELK1 SPIB MAFB NFIL3 SP1 TAL1 MYC ELF5 NFIC SRY HOXA5
31326	regulation of cellular biosynthetic process	1.3995e-09	8.5369e-08	19/19 100.0%	3019/14301 21.1%	TFAP2A EGR1 SPI1 EBF1 ARNT GATA1 ESR1 HIF1A ELK1 SPIB MAFB NFIL3 SP1 TAL1 MYC ELF5 NFIC SRY HOXA5
51171	regulation of nitrogen compound metabolic process	1.5773e-09	8.5369e-08	19/19 100.0%	3038/14301 21.2%	TFAP2A EGR1 SPI1 EBF1 ARNT GATA1 ESR1 HIF1A ELK1 SPIB MAFB NFIL3 SP1 TAL1 MYC ELF5 NFIC SRY HOXA5
9889	regulation of biosynthetic process	1.6275e-09	8.5369e-08	19/19 100.0%	3043/14301 21.2%	TFAP2A EGR1 SPI1 EBF1 ARNT GATA1 ESR1 HIF1A ELK1 SPIB MAFB NFIL3 SP1 TAL1 MYC ELF5 NFIC SRY HOXA5
10628	positive regulation of gene expression	1.0905e-08	5.1954e-07	12/19 63.1%	603/14301 4.2%	EGR1 SPI1 MAFB SP1 MYC NFIC EBF1 ARNT ESR1 HIF1A ELK1 HOXA5
60255	regulation of macromolecule metabolic process	1.1706e-08	5.1954e-07	19/19 100.0%	3375/14301 23.5%	TFAP2A EGR1 SPI1 EBF1 ARNT GATA1 ESR1 HIF1A ELK1 SPIB MAFB NFIL3 SP1 TAL1 MYC ELF5 NFIC SRY HOXA5
80090	regulation of primary metabolic process	3.0994e-08	1.2774e-06	19/19 100.0%	3552/14301 24.8%	TFAP2A EGR1 SPI1 EBF1 ARNT GATA1 ESR1 HIF1A ELK1 SPIB MAFB NFIL3 SP1 TAL1 MYC ELF5 NFIC SRY HOXA5
31323	regulation of cellular metabolic process	8.0283e-08	3.0882e-06	19/19 100.0%	3734/14301 26.1%	TFAP2A EGR1 SPI1 EBF1 ARNT GATA1 ESR1 HIF1A ELK1 SPIB MAFB NFIL3 SP1 TAL1 MYC ELF5 NFIC SRY HOXA5
19222	regulation of metabolic process	1.9969e-07	7.2014e-06	19/19 100.0%	3917/14301 27.3%	TFAP2A EGR1 SPI1 EBF1 ARNT GATA1 ESR1 HIF1A ELK1 SPIB MAFB NFIL3 SP1 TAL1 MYC ELF5 NFIC SRY HOXA5
45941	positive regulation of transcription	2.2786e-07	7.7339e-06	11/19 57.8%	575/14301 4.0%	EGR1 SPI1 MAFB SP1 MYC NFIC EBF1 ARNT HIF1A ELK1 HOXA5
45935	positive regulation of nucleobase, nucleoside, nucleotide and nucleic acid metabolic process	9.4126e-07	3.0173e-05	11/19 57.8%	656/14301 4.5%	EGR1 SPI1 MAFB SP1 MYC NFIC EBF1 ARNT HIF1A ELK1 HOXA5
10557	positive regulation of macromolecule biosynthetic process	1.2786e-06	3.8076e-05	11/19 57.8%	675/14301 4.7%	EGR1 SPI1 MAFB SP1 MYC NFIC EBF1 ARNT HIF1A ELK1 HOXA5
51173	positive regulation of nitrogen compound metabolic process	1.3198e-06	3.8076e-05	11/19 57.8%	677/14301 4.7%	EGR1 SPI1 MAFB SP1 MYC NFIC EBF1 ARNT HIF1A ELK1 HOXA5
10604	positive regulation of macromolecule metabolic process	2.0159e-06	5.5388e-05	12/19 63.1%	941/14301 6.5%	EGR1 SPI1 MAFB SP1 MYC NFIC EBF1 ARNT ESR1 HIF1A ELK1 HOXA5
32844	regulation of homeostatic process	2.3567e-06	6.181e-05	7/19 36.8%	133/14301 0.9%	SPI1 MAFB TAL1 MYC ARNT HIF1A HOXA5
31328	positive regulation of cellular biosynthetic process	2.5516e-06	6.4012e-05	11/19 57.8%	720/14301 5.0%	EGR1 SPI1 MAFB SP1 MYC NFIC EBF1 ARNT HIF1A ELK1 HOXA5
9891	positive regulation of biosynthetic process	3.0005e-06	7.2136e-05	11/19 57.8%	731/14301 5.1%	EGR1 SPI1 MAFB SP1 MYC NFIC EBF1 ARNT HIF1A ELK1 HOXA5
45637	regulation of myeloid cell differentiation	4.3615e-06	0.00010066	6/19 31.5%	75/14301 0.5%	SPI1 MAFB TAL1 ARNT HIF1A HOXA5
9893	positive regulation of metabolic process	5.0187e-06	0.00011138	12/19 63.1%	1018/14301 7.1%	EGR1 SPI1 MAFB SP1 MYC NFIC EBF1 ARNT ESR1 HIF1A ELK1 HOXA5
45893	positive regulation of transcription, DNA-dependent	4.9137e-05	0.0010501	9/19 47.3%	500/14301 3.4%	EGR1 SPI1 MAFB SP1 NFIC ARNT HIF1A ELK1 HOXA5
51254	positive regulation of RNA metabolic process	5.4541e-05	0.0011239	9/19 47.3%	506/14301 3.5%	EGR1 SPI1 MAFB SP1 NFIC ARNT HIF1A ELK1 HOXA5
31325	positive regulation of cellular metabolic process	5.7765e-05	0.0011493	11/19 57.8%	966/14301 6.7%	EGR1 SPI1 MAFB SP1 MYC NFIC EBF1 ARNT HIF1A ELK1 HOXA5
45944	positive regulation of transcription from RNA polymerase II promoter	0.00015898	0.0030577	8/19 42.1%	388/14301 2.7%	EGR1 MAFB SP1 NFIC ARNT HIF1A ELK1 HOXA5
48518	positive regulation of biological process	0.00022551	0.0041974	14/19 73.6%	2207/14301 15.4%	TFAP2A EGR1 SPI1 EBF1 ARNT ESR1 HIF1A ELK1 MAFB SP1 TAL1 MYC NFIC HOXA5
48522	positive regulation of cellular process	0.00091371	0.016138	13/19 68.4%	2003/14301 14.0%	EGR1 SPI1 EBF1 ARNT ESR1 HIF1A ELK1 MAFB SP1 TAL1 MYC NFIC HOXA5
7275	multicellular organismal development	0.00092295	0.016138	15/19 78.9%	2971/14301 20.7%	TFAP2A EGR1 EBF1 ARNT GATA1 ESR1 HIF1A SPIB MAFB SP1 TAL1 MYC ELF5 SRY HOXA5
50794	regulation of cellular process	0.0013283	0.022542	19/19 100.0%	6220/14301 43.4%	TFAP2A EGR1 SPI1 EBF1 ARNT GATA1 ESR1 HIF1A ELK1 SPIB MAFB NFIL3 SP1 TAL1 MYC ELF5 NFIC SRY HOXA5
45639	positive regulation of myeloid cell differentiation	0.0014293	0.023562	4/19 21.0%	37/14301 0.2%	TAL1 ARNT HIF1A HOXA5
51239	regulation of multicellular organismal process	0.0025416	0.040388	10/19 52.6%	1067/14301 7.4%	TFAP2A EGR1 SPI1 MAFB TAL1 MYC ARNT ESR1 HIF1A HOXA5
50793	regulation of developmental process	0.0025899	0.040388	9/19 47.3%	791/14301 5.5%	TFAP2A SPI1 MAFB TAL1 MYC ARNT ESR1 HIF1A HOXA5
32502	developmental process	0.0030306	0.046018	15/19 78.9%	3234/14301 22.6%	TFAP2A EGR1 EBF1 ARNT GATA1 ESR1 HIF1A SPIB MAFB SP1 TAL1 MYC ELF5 SRY HOXA5
48513	organ development	0.0031151	0.046087	12/19 63.1%	1792/14301 12.5%	TFAP2A SPIB EGR1 MAFB SP1 TAL1 MYC ELF5 ARNT ESR1 HIF1A HOXA5
50789	regulation of biological process	0.003552	0.051237	19/19 100.0%	6550/14301 45.8%	TFAP2A EGR1 SPI1 EBF1 ARNT GATA1 ESR1 HIF1A ELK1 SPIB MAFB NFIL3 SP1 TAL1 MYC ELF5 NFIC SRY HOXA5
45648	positive regulation of erythrocyte differentiation	0.0043412	0.061094	3/19 15.7%	12/14301 0.0%	TAL1 ARNT HIF1A
65007	biological regulation	0.010645	0.14625	19/19 100.0%	6939/14301 48.5%	TFAP2A EGR1 SPI1 EBF1 ARNT GATA1 ESR1 HIF1A ELK1 SPIB MAFB NFIL3 SP1 TAL1 MYC ELF5 NFIC SRY HOXA5
6351	transcription, DNA-dependent	0.014636	0.1964	6/19 31.5%	291/14301 2.0%	NFIL3 ELF5 NFIC ARNT ESR1 HIF1A
32774	RNA biosynthetic process	0.015847	0.20781	6/19 31.5%	295/14301 2.0%	NFIL3 ELF5 NFIC ARNT ESR1 HIF1A
6350	transcription	0.039264	0.50345	6/19 31.5%	345/14301 2.4%	NFIL3 ELF5 NFIC ARNT ESR1 HIF1A
51094	positive regulation of developmental process	0.040595	0.50921	6/19 31.5%	347/14301 2.4%	TFAP2A TAL1 MYC ARNT HIF1A HOXA5
42789	mRNA transcription from RNA polymerase II promoter	0.05013	0.61543	2/19 10.5%	3/14301 0.0%	ARNT HIF1A
32583	regulation of gene-specific transcription	0.067043	0.80591	5/19 26.3%	212/14301 1.4%	SPI1 TAL1 NFIC ARNT HIF1A
48568	embryonic organ development	0.071794	0.84541	5/19 26.3%	215/14301 1.5%	TFAP2A MAFB SP1 ARNT HOXA5
48731	system development	0.084237	0.9721	12/19 63.1%	2422/14301 16.9%	TFAP2A SPIB EGR1 MAFB SP1 TAL1 MYC ELF5 ARNT ESR1 HIF1A HOXA5
43619	regulation of transcription from RNA polymerase II promoter in response to oxidative stress	0.10018	1.1293	2/19 10.5%	4/14301 0.0%	ARNT HIF1A
6366	transcription from RNA polymerase II promoter	0.10178	1.1293	5/19 26.3%	231/14301 1.6%	NFIL3 ELF5 NFIC ARNT HIF1A
2682	regulation of immune system process	0.12641	1.3762	6/19 31.5%	423/14301 2.9%	SPI1 MAFB TAL1 ARNT HIF1A HOXA5
61180	mammary gland epithelium development	0.13808	1.4754	3/19 15.7%	36/14301 0.2%	ELF5 ESR1 HOXA5
30154	cell differentiation	0.15474	1.6234	10/19 52.6%	1668/14301 11.6%	SPIB EGR1 SP1 TAL1 ELF5 ARNT SRY ESR1 HIF1A HOXA5
32352	positive regulation of hormone metabolic process	0.16684	1.6597	2/19 10.5%	5/14301 0.0%	ARNT HIF1A
43618	regulation of transcription from RNA polymerase II promoter in response to stress	0.16684	1.6597	2/19 10.5%	5/14301 0.0%	ARNT HIF1A
46886	positive regulation of hormone biosynthetic process	0.16684	1.6597	2/19 10.5%	5/14301 0.0%	ARNT HIF1A
32501	multicellular organismal process	0.19118	1.8696	15/19 78.9%	4375/14301 30.5%	TFAP2A EGR1 EBF1 ARNT GATA1 ESR1 HIF1A SPIB MAFB SP1 TAL1 MYC ELF5 SRY HOXA5
48869	cellular developmental process	0.19742	1.8985	10/19 52.6%	1714/14301 11.9%	SPIB EGR1 SP1 TAL1 ELF5 ARNT SRY ESR1 HIF1A HOXA5
60562	epithelial tube morphogenesis	0.20098	1.9011	4/19 21.0%	126/14301 0.8%	TFAP2A MYC ESR1 HOXA5
48856	anatomical structure development	0.22529	2.0967	12/19 63.1%	2656/14301 18.5%	TFAP2A SPIB EGR1 MAFB SP1 TAL1 MYC ELF5 ARNT ESR1 HIF1A HOXA5
9299	mRNA transcription	0.25006	2.2197	2/19 10.5%	6/14301 0.0%	ARNT HIF1A
45647	negative regulation of erythrocyte differentiation	0.25006	2.2197	2/19 10.5%	6/14301 0.0%	MAFB HOXA5
43620	regulation of transcription in response to stress	0.25006	2.2197	2/19 10.5%	6/14301 0.0%	ARNT HIF1A
43193	positive regulation of gene-specific transcription	0.2794	2.4426	4/19 21.0%	137/14301 0.9%	SPI1 NFIC ARNT HIF1A
48562	embryonic organ morphogenesis	0.30421	2.6198	4/19 21.0%	140/14301 0.9%	TFAP2A MAFB SP1 HOXA5
35295	tube development	0.34197	2.9017	5/19 26.3%	297/14301 2.0%	TFAP2A SP1 MYC ESR1 HOXA5
45821	positive regulation of glycolysis	0.3498	2.9251	2/19 10.5%	7/14301 0.0%	ARNT HIF1A
22603	regulation of anatomical structure morphogenesis	0.36458	3.0052	5/19 26.3%	301/14301 2.1%	TFAP2A MYC ESR1 HIF1A HOXA5
48523	negative regulation of cellular process	0.37812	3.0729	10/19 52.6%	1844/14301 12.8%	EGR1 SPI1 MAFB SP1 MYC NFIC ARNT ESR1 ELK1 HOXA5
60644	mammary gland epithelial cell differentiation	0.46603	3.7347	2/19 10.5%	8/14301 0.0%	ELF5 HOXA5
45595	regulation of cell differentiation	0.57379	4.5353	6/19 31.5%	553/14301 3.8%	SPI1 MAFB TAL1 ARNT HIF1A HOXA5
46885	regulation of hormone biosynthetic process	0.59871	4.6683	2/19 10.5%	9/14301 0.0%	ARNT HIF1A
60429	epithelium development	0.62483	4.807	5/19 26.3%	337/14301 2.3%	TFAP2A MYC ELF5 ESR1 HOXA5
48519	negative regulation of biological process	0.84169	6.3902	10/19 52.6%	2020/14301 14.1%	EGR1 SPI1 MAFB SP1 MYC NFIC ARNT ESR1 ELK1 HOXA5
30949	positive regulation of vascular endothelial growth factor receptor signaling pathway	1.095	8.1004	2/19 10.5%	12/14301 0.0%	ARNT HIF1A
6110	regulation of glycolysis	1.095	8.1004	2/19 10.5%	12/14301 0.0%	ARNT HIF1A
9887	organ morphogenesis	1.2362	8.9729	6/19 31.5%	635/14301 4.4%	TFAP2A MAFB SP1 MYC ESR1 HOXA5
35239	tube morphogenesis	1.2441	8.9729	4/19 21.0%	201/14301 1.4%	TFAP2A MYC ESR1 HOXA5
60749	mammary gland alveolus development	1.2931	8.9894	2/19 10.5%	13/14301 0.0%	ESR1 HOXA5
10575	positive regulation vascular endothelial growth factor production	1.2931	8.9894	2/19 10.5%	13/14301 0.0%	ARNT HIF1A
32350	regulation of hormone metabolic process	1.2931	8.9894	2/19 10.5%	13/14301 0.0%	ARNT HIF1A
2009	morphogenesis of an epithelium	1.3678	9.3953	4/19 21.0%	206/14301 1.4%	TFAP2A MYC ESR1 HOXA5
48706	embryonic skeletal system development	1.6478	11.185	3/19 15.7%	82/14301 0.5%	TFAP2A SP1 HOXA5
10574	regulation of vascular endothelial growth factor production	1.738	11.66	2/19 10.5%	15/14301 0.1%	ARNT HIF1A
30879	mammary gland development	1.9639	13.013	3/19 15.7%	87/14301 0.6%	ELF5 ESR1 HOXA5
30947	regulation of vascular endothelial growth factor receptor signaling pathway	1.9847	13.013	2/19 10.5%	16/14301 0.1%	ARNT HIF1A
48754	branching morphogenesis of a tube	2.1712	14.076	3/19 15.7%	90/14301 0.6%	MYC ESR1 HOXA5
30097	hemopoiesis	2.1956	14.076	4/19 21.0%	233/14301 1.6%	SPIB EGR1 SP1 TAL1
43470	regulation of carbohydrate catabolic process	2.2475	14.096	2/19 10.5%	17/14301 0.1%	ARNT HIF1A
43471	regulation of cellular carbohydrate catabolic process	2.2475	14.096	2/19 10.5%	17/14301 0.1%	ARNT HIF1A
10907	positive regulation of glucose metabolic process	2.5264	15.637	2/19 10.5%	18/14301 0.1%	ARNT HIF1A
30099	myeloid cell differentiation	2.5474	15.637	3/19 15.7%	95/14301 0.6%	SPIB SP1 TAL1
61138	morphogenesis of a branching epithelium	2.9635	17.999	3/19 15.7%	100/14301 0.6%	MYC ESR1 HOXA5
9888	tissue development	3.0707	18.434	6/19 31.5%	750/14301 5.2%	TFAP2A MYC ELF5 ESR1 HIF1A HOXA5
45597	positive regulation of cell differentiation	3.0989	18.434	4/19 21.0%	255/14301 1.7%	TAL1 ARNT HIF1A HOXA5
48534	hemopoietic or lymphoid organ development	3.288	19.359	4/19 21.0%	259/14301 1.8%	SPIB EGR1 SP1 TAL1
10676	positive regulation of cellular carbohydrate metabolic process	3.4594	19.961	2/19 10.5%	21/14301 0.1%	ARNT HIF1A
45913	positive regulation of carbohydrate metabolic process	3.4594	19.961	2/19 10.5%	21/14301 0.1%	ARNT HIF1A
2520	immune system development	4.1285	23.354	4/19 21.0%	275/14301 1.9%	SPIB EGR1 SP1 TAL1
48729	tissue morphogenesis	4.1285	23.354	4/19 21.0%	275/14301 1.9%	TFAP2A MYC ESR1 HOXA5
51240	positive regulation of multicellular organismal process	4.3017	24.098	4/19 21.0%	278/14301 1.9%	TFAP2A MYC ARNT HIF1A
1763	morphogenesis of a branching structure	5.1856	28.77	3/19 15.7%	121/14301 0.8%	MYC ESR1 HOXA5
9653	anatomical structure morphogenesis	6.4408	35.394	7/19 36.8%	1218/14301 8.5%	TFAP2A MAFB SP1 MYC ESR1 HIF1A HOXA5
1938	positive regulation of endothelial cell proliferation	8.0999	44.091	2/19 10.5%	32/14301 0.2%	ARNT HIF1A
1501	skeletal system development	8.3894	45.24	4/19 21.0%	332/14301 2.3%	TFAP2A SP1 ESR1 HOXA5
43467	regulation of generation of precursor metabolites and energy	8.6157	46.03	2/19 10.5%	33/14301 0.2%	ARNT HIF1A
48598	embryonic morphogenesis	8.7732	46.442	4/19 21.0%	336/14301 2.3%	TFAP2A MAFB SP1 HOXA5
45638	negative regulation of myeloid cell differentiation	9.1469	47.686	2/19 10.5%	34/14301 0.2%	MAFB HOXA5
9790	embryonic development	9.1735	47.686	5/19 26.3%	601/14301 4.2%	TFAP2A MAFB SP1 ARNT HOXA5
7585	respiratory gaseous exchange	10.256	52.835	2/19 10.5%	36/14301 0.2%	MAFB HOXA5
10906	regulation of glucose metabolic process	10.833	55.316	2/19 10.5%	37/14301 0.2%	ARNT HIF1A
43009	chordate embryonic development	11.343	57.328	4/19 21.0%	360/14301 2.5%	TFAP2A SP1 ARNT HOXA5
2064	epithelial cell development	11.426	57.328	2/19 10.5%	38/14301 0.2%	ESR1 HOXA5
9792	embryonic development ending in birth or egg hatching	11.817	58.309	4/19 21.0%	364/14301 2.5%	TFAP2A SP1 ARNT HOXA5
16070	RNA metabolic process	11.824	58.309	6/19 31.5%	966/14301 6.7%	NFIL3 ELF5 NFIC ARNT ESR1 HIF1A
21506	anterior neuropore closure	13.286	60.361	1/19 5.2%	1/14301 0.0%	TFAP2A
60480	lung goblet cell differentiation	13.286	60.361	1/19 5.2%	1/14301 0.0%	HOXA5
60481	lobar bronchus epithelium development	13.286	60.361	1/19 5.2%	1/14301 0.0%	HOXA5
21572	rhombomere 6 development	13.286	60.361	1/19 5.2%	1/14301 0.0%	MAFB
60574	intestinal epithelial cell maturation	13.286	60.361	1/19 5.2%	1/14301 0.0%	HOXA5
60576	intestinal epithelial cell development	13.286	60.361	1/19 5.2%	1/14301 0.0%	HOXA5
60764	cell-cell signaling involved in mammary gland development	13.286	60.361	1/19 5.2%	1/14301 0.0%	HOXA5
21995	neuropore closure	13.286	60.361	1/19 5.2%	1/14301 0.0%	TFAP2A
90095	regulation of metanephric cap mesenchymal cell proliferation	13.286	60.361	1/19 5.2%	1/14301 0.0%	MYC
90096	positive regulation of metanephric cap mesenchymal cell proliferation	13.286	60.361	1/19 5.2%	1/14301 0.0%	MYC
30855	epithelial cell differentiation	13.437	60.57	3/19 15.7%	168/14301 1.1%	ELF5 ESR1 HOXA5
10675	regulation of cellular carbohydrate metabolic process	14.619	64.884	2/19 10.5%	43/14301 0.3%	ARNT HIF1A
30218	erythrocyte differentiation	14.619	64.884	2/19 10.5%	43/14301 0.3%	SP1 TAL1
6109	regulation of carbohydrate metabolic process	15.303	67.402	2/19 10.5%	44/14301 0.3%	ARNT HIF1A
34645	cellular macromolecule biosynthetic process	16.758	73.254	6/19 31.5%	1033/14301 7.2%	NFIL3 ELF5 NFIC ARNT ESR1 HIF1A
1936	regulation of endothelial cell proliferation	17.445	75.682	2/19 10.5%	47/14301 0.3%	ARNT HIF1A
9059	macromolecule biosynthetic process	18.593	80.063	6/19 31.5%	1054/14301 7.3%	NFIL3 ELF5 NFIC ARNT ESR1 HIF1A
34101	erythrocyte homeostasis	18.948	80.985	2/19 10.5%	49/14301 0.3%	SP1 TAL1
48732	gland development	19.996	84.834	3/19 15.7%	193/14301 1.3%	ELF5 ESR1 HOXA5
8283	cell proliferation	22.568	95.05	4/19 21.0%	434/14301 3.0%	TAL1 MYC ELF5 ESR1
31331	positive regulation of cellular catabolic process	22.966	95.332	2/19 10.5%	54/14301 0.3%	ARNT HIF1A
34599	cellular response to oxidative stress	22.966	95.332	2/19 10.5%	54/14301 0.3%	ARNT HIF1A
1892	embryonic placenta development	24.676	101.47	2/19 10.5%	56/14301 0.3%	SP1 ARNT
2069	columnar/cuboidal epithelial cell maturation	26.555	101.47	1/19 5.2%	2/14301 0.0%	HOXA5
60482	lobar bronchus development	26.555	101.47	1/19 5.2%	2/14301 0.0%	HOXA5
60523	prostate epithelial cord elongation	26.555	101.47	1/19 5.2%	2/14301 0.0%	ESR1
60535	trachea cartilage morphogenesis	26.555	101.47	1/19 5.2%	2/14301 0.0%	HOXA5
60536	cartilage morphogenesis	26.555	101.47	1/19 5.2%	2/14301 0.0%	HOXA5
48386	positive regulation of retinoic acid receptor signaling pathway	26.555	101.47	1/19 5.2%	2/14301 0.0%	ESR1
51541	elastin metabolic process	26.555	101.47	1/19 5.2%	2/14301 0.0%	HIF1A
72215	regulation of metanephros development	26.555	101.47	1/19 5.2%	2/14301 0.0%	MYC
71505	response to mycophenolic acid	26.555	101.47	1/19 5.2%	2/14301 0.0%	EGR1
71504	cellular response to heparin	26.555	101.47	1/19 5.2%	2/14301 0.0%	EGR1
71506	cellular response to mycophenolic acid	26.555	101.47	1/19 5.2%	2/14301 0.0%	EGR1
8284	positive regulation of cell proliferation	27.664	105.01	4/19 21.0%	459/14301 3.2%	MYC ARNT ESR1 HIF1A
48704	embryonic skeletal system morphogenesis	28.272	106.62	2/19 10.5%	60/14301 0.4%	TFAP2A HOXA5
60485	mesenchyme development	32.099	120.27	2/19 10.5%	64/14301 0.4%	HIF1A HOXA5
9896	positive regulation of catabolic process	38.27	137.54	2/19 10.5%	70/14301 0.4%	ARNT HIF1A
2066	columnar/cuboidal epithelial cell development	39.807	137.54	1/19 5.2%	3/14301 0.0%	HOXA5
60435	bronchiole development	39.807	137.54	1/19 5.2%	3/14301 0.0%	HOXA5
60484	lung-associated mesenchyme development	39.807	137.54	1/19 5.2%	3/14301 0.0%	HOXA5
60534	trachea cartilage development	39.807	137.54	1/19 5.2%	3/14301 0.0%	HOXA5
2248	connective tissue replacement involved in inflammatory response wound healing	39.807	137.54	1/19 5.2%	3/14301 0.0%	HIF1A
60737	prostate gland morphogenetic growth	39.807	137.54	1/19 5.2%	3/14301 0.0%	ESR1
60750	epithelial cell proliferation involved in mammary gland duct elongation	39.807	137.54	1/19 5.2%	3/14301 0.0%	ESR1
35283	central nervous system segmentation	39.807	137.54	1/19 5.2%	3/14301 0.0%	MAFB
35284	brain segmentation	39.807	137.54	1/19 5.2%	3/14301 0.0%	MAFB
70172	positive regulation of tooth mineralization	39.807	137.54	1/19 5.2%	3/14301 0.0%	TFAP2A
45817	positive regulation of transcription from RNA polymerase II promoter, global	39.807	137.54	1/19 5.2%	3/14301 0.0%	SP1
71503	response to heparin	39.807	137.54	1/19 5.2%	3/14301 0.0%	EGR1
42127	regulation of cell proliferation	41.926	144	5/19 26.3%	848/14301 5.9%	MYC ARNT ESR1 HIF1A HOXA5
10467	gene expression	46.307	158.1	6/19 31.5%	1262/14301 8.8%	NFIL3 ELF5 NFIC ARNT ESR1 HIF1A
7389	pattern specification process	52.083	169.09	3/19 15.7%	271/14301 1.8%	MAFB SP1 HOXA5
60433	bronchus development	53.043	169.09	1/19 5.2%	4/14301 0.0%	HOXA5
21571	rhombomere 5 development	53.043	169.09	1/19 5.2%	4/14301 0.0%	MAFB
90184	positive regulation of kidney development	53.043	169.09	1/19 5.2%	4/14301 0.0%	MYC
32909	regulation of transforming growth factor-beta2 production	53.043	169.09	1/19 5.2%	4/14301 0.0%	HIF1A
60575	intestinal epithelial cell differentiation	53.043	169.09	1/19 5.2%	4/14301 0.0%	HOXA5
6358	regulation of transcription from RNA polymerase II promoter, global	53.043	169.09	1/19 5.2%	4/14301 0.0%	SP1
60751	branch elongation involved in mammary gland duct branching	53.043	169.09	1/19 5.2%	4/14301 0.0%	ESR1
30219	megakaryocyte differentiation	53.043	169.09	1/19 5.2%	4/14301 0.0%	SP1
60065	uterus development	53.043	169.09	1/19 5.2%	4/14301 0.0%	ESR1
60068	vagina development	53.043	169.09	1/19 5.2%	4/14301 0.0%	ESR1
43923	positive regulation by host of viral transcription	53.043	169.09	1/19 5.2%	4/14301 0.0%	SP1
45765	regulation of angiogenesis	58.492	184.43	2/19 10.5%	87/14301 0.6%	HIF1A HOXA5
1890	placenta development	58.492	184.43	2/19 10.5%	87/14301 0.6%	SP1 ARNT
122	negative regulation of transcription from RNA polymerase II promoter	60.489	189.69	3/19 15.7%	286/14301 1.9%	EGR1 SPI1 NFIC
60439	trachea morphogenesis	66.262	201.23	1/19 5.2%	5/14301 0.0%	HOXA5
2246	wound healing involved in inflammatory response	66.262	201.23	1/19 5.2%	5/14301 0.0%	HIF1A
1547	antral ovarian follicle growth	66.262	201.23	1/19 5.2%	5/14301 0.0%	ESR1
10870	positive regulation of receptor biosynthetic process	66.262	201.23	1/19 5.2%	5/14301 0.0%	HOXA5
71398	cellular response to fatty acid	66.262	201.23	1/19 5.2%	5/14301 0.0%	EGR1
60216	definitive hemopoiesis	66.262	201.23	1/19 5.2%	5/14301 0.0%	SP1
2376	immune system process	67.382	203.56	5/19 26.3%	948/14301 6.6%	SPIB EGR1 NFIL3 SP1 TAL1
48872	homeostasis of number of cells	69.373	208.48	2/19 10.5%	95/14301 0.6%	SP1 TAL1
60479	lung cell differentiation	79.464	225.12	1/19 5.2%	6/14301 0.0%	HOXA5
60487	lung epithelial cell differentiation	79.464	225.12	1/19 5.2%	6/14301 0.0%	HOXA5
60526	prostate glandular acinus morphogenesis	79.464	225.12	1/19 5.2%	6/14301 0.0%	ESR1
60527	prostate epithelial cord arborization involved in prostate glandular acinus morphogenesis	79.464	225.12	1/19 5.2%	6/14301 0.0%	ESR1
60687	regulation of branching involved in prostate gland morphogenesis	79.464	225.12	1/19 5.2%	6/14301 0.0%	ESR1
60745	mammary gland branching involved in pregnancy	79.464	225.12	1/19 5.2%	6/14301 0.0%	ESR1
43353	enucleate erythrocyte differentiation	79.464	225.12	1/19 5.2%	6/14301 0.0%	SP1
33233	regulation of protein sumoylation	79.464	225.12	1/19 5.2%	6/14301 0.0%	ARNT
33235	positive regulation of protein sumoylation	79.464	225.12	1/19 5.2%	6/14301 0.0%	ARNT
70170	regulation of tooth mineralization	79.464	225.12	1/19 5.2%	6/14301 0.0%	TFAP2A
32364	oxygen homeostasis	79.464	225.12	1/19 5.2%	6/14301 0.0%	HIF1A
30324	lung development	79.59	225.12	2/19 10.5%	102/14301 0.7%	SP1 HOXA5
1819	positive regulation of cytokine production	81.103	228.27	2/19 10.5%	103/14301 0.7%	ARNT HIF1A
30323	respiratory tube development	84.166	235.75	2/19 10.5%	105/14301 0.7%	SP1 HOXA5
21546	rhombomere development	92.65	248.65	1/19 5.2%	7/14301 0.0%	MAFB
52312	modulation of transcription in other organism involved in symbiotic interaction	92.65	248.65	1/19 5.2%	7/14301 0.0%	SP1
52472	modulation by host of symbiont transcription	92.65	248.65	1/19 5.2%	7/14301 0.0%	SP1
50434	positive regulation of viral transcription	92.65	248.65	1/19 5.2%	7/14301 0.0%	SP1
71396	cellular response to lipid	92.65	248.65	1/19 5.2%	7/14301 0.0%	EGR1
60136	embryonic process involved in female pregnancy	92.65	248.65	1/19 5.2%	7/14301 0.0%	SP1
33599	regulation of mammary gland epithelial cell proliferation	92.65	248.65	1/19 5.2%	7/14301 0.0%	HOXA5
43921	modulation by host of viral transcription	92.65	248.65	1/19 5.2%	7/14301 0.0%	SP1
3016	respiratory system process	92.65	248.65	1/19 5.2%	7/14301 0.0%	HOXA5
90304	nucleic acid metabolic process	94.416	252.21	6/19 31.5%	1460/14301 10.2%	NFIL3 ELF5 NFIC ARNT ESR1 HIF1A
60541	respiratory system development	96.932	257.74	2/19 10.5%	113/14301 0.7%	SP1 HOXA5
1503	ossification	101.93	269.79	2/19 10.5%	116/14301 0.8%	SP1 ESR1
48705	skeletal system morphogenesis	105.32	271.37	2/19 10.5%	118/14301 0.8%	TFAP2A HOXA5
60438	trachea development	105.82	271.37	1/19 5.2%	8/14301 0.0%	HOXA5
90183	regulation of kidney development	105.82	271.37	1/19 5.2%	8/14301 0.0%	MYC
160	two-component signal transduction system (phosphorelay)	105.82	271.37	1/19 5.2%	8/14301 0.0%	ELK1
60638	mesenchymal-epithelial cell signaling	105.82	271.37	1/19 5.2%	8/14301 0.0%	HOXA5
48385	regulation of retinoic acid receptor signaling pathway	105.82	271.37	1/19 5.2%	8/14301 0.0%	ESR1
33483	gas homeostasis	105.82	271.37	1/19 5.2%	8/14301 0.0%	HIF1A
7565	female pregnancy	110.51	282.14	2/19 10.5%	121/14301 0.8%	SP1 ESR1
30225	macrophage differentiation	118.97	301.08	1/19 5.2%	9/14301 0.0%	SPIB
33598	mammary gland epithelial cell proliferation	118.97	301.08	1/19 5.2%	9/14301 0.0%	ESR1
2521	leukocyte differentiation	121.21	305.42	2/19 10.5%	127/14301 0.8%	SPIB EGR1
65008	regulation of biological quality	122.48	307.27	6/19 31.5%	1542/14301 10.7%	EGR1 SP1 TAL1 MYC ESR1 HIF1A
30335	positive regulation of cell migration	123.04	307.34	2/19 10.5%	128/14301 0.8%	ARNT HIF1A
60348	bone development	128.59	316.29	2/19 10.5%	131/14301 0.9%	SP1 ESR1
35468	positive regulation of signaling pathway	131.47	316.29	3/19 15.7%	380/14301 2.6%	ARNT ESR1 HIF1A
2070	epithelial cell maturation	132.11	316.29	1/19 5.2%	10/14301 0.0%	HOXA5
60602	branch elongation of an epithelium	132.11	316.29	1/19 5.2%	10/14301 0.0%	ESR1
60736	prostate gland growth	132.11	316.29	1/19 5.2%	10/14301 0.0%	ESR1
3401	axis elongation	132.11	316.29	1/19 5.2%	10/14301 0.0%	ESR1
10634	positive regulation of epithelial cell migration	132.11	316.29	1/19 5.2%	10/14301 0.0%	HIF1A
30238	male sex determination	132.11	316.29	1/19 5.2%	10/14301 0.0%	SRY
10869	regulation of receptor biosynthetic process	132.11	316.29	1/19 5.2%	10/14301 0.0%	HOXA5
51000	positive regulation of nitric-oxide synthase activity	132.11	316.29	1/19 5.2%	10/14301 0.0%	HIF1A
51272	positive regulation of cellular component movement	140.03	332.49	2/19 10.5%	137/14301 0.9%	ARNT HIF1A
40017	positive regulation of locomotion	140.03	332.49	2/19 10.5%	137/14301 0.9%	ARNT HIF1A
60428	lung epithelium development	145.23	333.85	1/19 5.2%	11/14301 0.0%	HOXA5
2065	columnar/cuboidal epithelial cell differentiation	145.23	333.85	1/19 5.2%	11/14301 0.0%	HOXA5
60442	branching involved in prostate gland morphogenesis	145.23	333.85	1/19 5.2%	11/14301 0.0%	ESR1
2076	osteoblast development	145.23	333.85	1/19 5.2%	11/14301 0.0%	ESR1
60525	prostate glandular acinus development	145.23	333.85	1/19 5.2%	11/14301 0.0%	ESR1
7379	segment specification	145.23	333.85	1/19 5.2%	11/14301 0.0%	MAFB
42481	regulation of odontogenesis	145.23	333.85	1/19 5.2%	11/14301 0.0%	TFAP2A
71634	regulation of transforming growth factor-beta production	145.23	333.85	1/19 5.2%	11/14301 0.0%	HIF1A
45892	negative regulation of transcription, DNA-dependent	147.84	338.52	3/19 15.7%	397/14301 2.7%	EGR1 SPI1 NFIC
70887	cellular response to chemical stimulus	149.84	341.74	3/19 15.7%	399/14301 2.7%	EGR1 ARNT HIF1A
10646	regulation of cell communication	151.61	344.4	5/19 26.3%	1154/14301 8.0%	EGR1 SP1 ARNT ESR1 HIF1A
51253	negative regulation of RNA metabolic process	154.91	350.53	3/19 15.7%	404/14301 2.8%	EGR1 SPI1 NFIC
32204	regulation of telomere maintenance	158.33	354.09	1/19 5.2%	12/14301 0.0%	MYC
30520	estrogen receptor signaling pathway	158.33	354.09	1/19 5.2%	12/14301 0.0%	ESR1
45885	positive regulation of survival gene product expression	158.33	354.09	1/19 5.2%	12/14301 0.0%	ESR1
1666	response to hypoxia	164.17	364.58	2/19 10.5%	149/14301 1.0%	ARNT HIF1A
10647	positive regulation of cell communication	164.28	364.58	3/19 15.7%	413/14301 2.8%	ARNT ESR1 HIF1A
48511	rhythmic process	170.47	373.23	2/19 10.5%	152/14301 1.0%	NFIL3 ESR1
10632	regulation of epithelial cell migration	171.42	373.23	1/19 5.2%	13/14301 0.0%	HIF1A
48596	embryonic camera-type eye morphogenesis	171.42	373.23	1/19 5.2%	13/14301 0.0%	SP1
51851	modification by host of symbiont morphology or physiology	171.42	373.23	1/19 5.2%	13/14301 0.0%	SP1
46782	regulation of viral transcription	171.42	373.23	1/19 5.2%	13/14301 0.0%	SP1
42592	homeostatic process	172.06	373.23	4/19 21.0%	774/14301 5.4%	SP1 TAL1 MYC HIF1A
10551	regulation of gene-specific transcription from RNA polymerase II promoter	174.73	377.59	2/19 10.5%	154/14301 1.0%	TAL1 NFIC
70482	response to oxygen levels	183.37	392.8	2/19 10.5%	158/14301 1.1%	ARNT HIF1A
60441	epithelial tube branching involved in lung morphogenesis	184.49	392.8	1/19 5.2%	14/14301 0.0%	HOXA5
30878	thyroid gland development	184.49	392.8	1/19 5.2%	14/14301 0.0%	HOXA5
1829	trophectodermal cell differentiation	184.49	392.8	1/19 5.2%	14/14301 0.0%	SP1
44249	cellular biosynthetic process	186.23	395.06	6/19 31.5%	1687/14301 11.7%	NFIL3 ELF5 NFIC ARNT ESR1 HIF1A
32770	positive regulation of monooxygenase activity	197.54	411.48	1/19 5.2%	15/14301 0.1%	HIF1A
8209	androgen metabolic process	197.54	411.48	1/19 5.2%	15/14301 0.1%	ESR1
60444	branching involved in mammary gland duct morphogenesis	197.54	411.48	1/19 5.2%	15/14301 0.1%	ESR1
43526	neuroprotection	197.54	411.48	1/19 5.2%	15/14301 0.1%	ESR1
32722	positive regulation of chemokine production	197.54	411.48	1/19 5.2%	15/14301 0.1%	HIF1A
70542	response to fatty acid	210.58	437.06	1/19 5.2%	16/14301 0.1%	EGR1
7548	sex differentiation	222.1	455.89	2/19 10.5%	175/14301 1.2%	SRY ESR1
31076	embryonic camera-type eye development	223.6	455.89	1/19 5.2%	17/14301 0.1%	SP1
48524	positive regulation of viral reproduction	223.6	455.89	1/19 5.2%	17/14301 0.1%	SP1
60135	maternal process involved in female pregnancy	223.6	455.89	1/19 5.2%	17/14301 0.1%	ESR1
48048	embryonic eye morphogenesis	223.6	455.89	1/19 5.2%	17/14301 0.1%	SP1
51702	interaction with symbiont	236.6	480.7	1/19 5.2%	18/14301 0.1%	SP1
6139	nucleobase, nucleoside, nucleotide and nucleic acid metabolic process	241.44	488.82	6/19 31.5%	1786/14301 12.4%	NFIL3 ELF5 NFIC ARNT ESR1 HIF1A
6979	response to oxidative stress	243.87	492.01	2/19 10.5%	184/14301 1.2%	ARNT HIF1A
9058	biosynthetic process	248.21	494.89	6/19 31.5%	1797/14301 12.5%	NFIL3 ELF5 NFIC ARNT ESR1 HIF1A
60560	developmental growth involved in morphogenesis	249.59	494.89	1/19 5.2%	19/14301 0.1%	ESR1
7530	sex determination	249.59	494.89	1/19 5.2%	19/14301 0.1%	SRY
1825	blastocyst formation	249.59	494.89	1/19 5.2%	19/14301 0.1%	SP1
50999	regulation of nitric-oxide synthase activity	249.59	494.89	1/19 5.2%	19/14301 0.1%	HIF1A

## Sheet: TF-GO selected
GO ID	GO description	p-val	Corrected p-val	Cluster frequency	Total frequency	Genes (TF)
50999	regulation of nitric-oxide synthase activity	249.59	494.89	1/19 5.2%	19/14301 0.1%	HIF1A
6979	response to oxidative stress	243.87	492.01	2/19 10.5%	184/14301 1.2%	ARNT HIF1A
70542	response to fatty acid	210.58	437.06	1/19 5.2%	16/14301 0.1%	EGR1
70482	response to oxygen levels	183.37	392.8	2/19 10.5%	158/14301 1.1%	ARNT HIF1A
48511	rhythmic process	170.47	373.23	2/19 10.5%	152/14301 1.0%	NFIL3 ESR1
1666	response to hypoxia	164.17	364.58	2/19 10.5%	149/14301 1.0%	ARNT HIF1A
40017	positive regulation of locomotion	140.03	332.49	2/19 10.5%	137/14301 0.9%	ARNT HIF1A
51000	positive regulation of nitric-oxide synthase activity	132.11	316.29	1/19 5.2%	10/14301 0.0%	HIF1A
60438	trachea development	105.82	271.37	1/19 5.2%	8/14301 0.0%	HOXA5
60541	respiratory system development	96.932	257.74	2/19 10.5%	113/14301 0.7%	SP1 HOXA5
3016	respiratory system process	92.65	248.65	1/19 5.2%	7/14301 0.0%	HOXA5
71396	cellular response to lipid	92.65	248.65	1/19 5.2%	7/14301 0.0%	EGR1
30323	respiratory tube development	84.166	235.75	2/19 10.5%	105/14301 0.7%	SP1 HOXA5
32364	oxygen homeostasis	79.464	225.12	1/19 5.2%	6/14301 0.0%	HIF1A
60216	definitive hemopoiesis	66.262	201.23	1/19 5.2%	5/14301 0.0%	SP1
45765	regulation of angiogenesis	58.492	184.43	2/19 10.5%	87/14301 0.6%	HIF1A HOXA5
60536	cartilage morphogenesis	26.555	101.47	1/19 5.2%	2/14301 0.0%	HOXA5
7585	respiratory gaseous exchange	10.256	52.835	2/19 10.5%	36/14301 0.2%	MAFB HOXA5
10676	positive regulation of cellular carbohydrate metabolic process	3.4594	19.961	2/19 10.5%	21/14301 0.1%	ARNT HIF1A
45913	positive regulation of carbohydrate metabolic process	3.4594	19.961	2/19 10.5%	21/14301 0.1%	ARNT HIF1A
43470	regulation of carbohydrate catabolic process	2.2475	14.096	2/19 10.5%	17/14301 0.1%	ARNT HIF1A
43471	regulation of cellular carbohydrate catabolic process	2.2475	14.096	2/19 10.5%	17/14301 0.1%	ARNT HIF1A
10907	positive regulation of glucose metabolic process	2.5264	15.637	2/19 10.5%	18/14301 0.1%	ARNT HIF1A
6110	regulation of glycolysis	1.095	8.1004	2/19 10.5%	12/14301 0.0%	ARNT HIF1A
45821	positive regulation of glycolysis	0.3498	2.9251	2/19 10.5%	7/14301 0.0%	ARNT HIF1A
10574	regulation of vascular endothelial growth factor production	1.738	11.66	2/19 10.5%	15/14301 0.1%	ARNT HIF1A
1501	skeletal system development	8.3894	45.24	4/19 21.0%	332/14301 2.3%	TFAP2A SP1 ESR1 HOXA5
60216	definitive hemopoiesis	66.262	201.23	1/19 5.2%	5/14301 0.0%	SP1
30323	respiratory tube development	84.166	235.75	2/19 10.5%	105/14301 0.7%	SP1 HOXA5
30324	lung development	79.59	225.12	2/19 10.5%	102/14301 0.7%	SP1 HOXA5
48705	skeletal system morphogenesis	105.32	271.37	2/19 10.5%	118/14301 0.8%	TFAP2A HOXA5
	azul = selecionados pelo Gustavo
