# Supplementary material for: Identification and Functional Annotation of Genes Related to Horses’ Performance: From GWAS to Post-GWAS
Source: Animals (Basel). 2020 Jul 10;10(7):1173. doi: 10.3390/ani10071173 (PMC7401650; doi:10.3390/ani10071173)
Supplement: Supplementary file 1 [file animals-10-01173-s001.zip › supplementarymaterials/Biological Process of TF/Group4_ricard.xlsx]

## Sheet: TF-GO (BINGO)
Table Group 4. Gene ontology identification (GO ID), gene ontology description, p-values, corrected p-values, frequency of the clusters and total frequence of trancription factors (TF) identified on group 4. The given TF were analyzed in Cytoscape software (Shannon et al., 2003) using the Biological Networks Gene Ontology tool (BiNGO) (Maere et al., 2005) in order to determine significantly overr…
GO ID	GO description	p-val	Corrected p-val	Cluster frequency	Total frequency	Genes (TF)
6366	transcription from RNA polymerase II promoter	2.5965	99.598	2/2 100.0%	231/14305 1.6%	ARNT AHR
45899	positive regulation of RNA polymerase II transcriptional preinitiation complex assembly	2.7961	99.598	1/2 50.0%	2/14305 0.0%	AHR
6351	transcription, DNA-dependent	4.1243	99.598	2/2 100.0%	291/14305 2.0%	ARNT AHR
42789	mRNA transcription from RNA polymerase II promoter	4.194	99.598	1/2 50.0%	3/14305 0.0%	ARNT
32774	RNA biosynthetic process	4.2386	99.598	2/2 100.0%	295/14305 2.0%	ARNT AHR
43619	regulation of transcription from RNA polymerase II promoter in response to oxidative stress	5.5919	99.598	1/2 50.0%	4/14305 0.0%	ARNT
6350	transcription	5.8001	99.598	2/2 100.0%	345/14305 2.4%	ARNT AHR
46886	positive regulation of hormone biosynthetic process	6.9896	99.598	1/2 50.0%	5/14305 0.0%	ARNT
32352	positive regulation of hormone metabolic process	6.9896	99.598	1/2 50.0%	5/14305 0.0%	ARNT
43618	regulation of transcription from RNA polymerase II promoter in response to stress	6.9896	99.598	1/2 50.0%	5/14305 0.0%	ARNT
45944	positive regulation of transcription from RNA polymerase II promoter	7.3383	99.598	2/2 100.0%	388/14305 2.7%	ARNT AHR
45898	regulation of RNA polymerase II transcriptional preinitiation complex assembly	8.3872	99.598	1/2 50.0%	6/14305 0.0%	AHR
9299	mRNA transcription	8.3872	99.598	1/2 50.0%	6/14305 0.0%	ARNT
43620	regulation of transcription in response to stress	8.3872	99.598	1/2 50.0%	6/14305 0.0%	ARNT
33233	regulation of protein sumoylation	8.3872	99.598	1/2 50.0%	6/14305 0.0%	ARNT
33235	positive regulation of protein sumoylation	8.3872	99.598	1/2 50.0%	6/14305 0.0%	ARNT
45821	positive regulation of glycolysis	9.7847	109.36	1/2 50.0%	7/14305 0.0%	ARNT
45893	positive regulation of transcription, DNA-dependent	12.193	113.81	2/2 100.0%	500/14305 3.4%	ARNT AHR
51254	positive regulation of RNA metabolic process	12.488	113.81	2/2 100.0%	506/14305 3.5%	ARNT AHR
46885	regulation of hormone biosynthetic process	12.579	113.81	1/2 50.0%	9/14305 0.0%	ARNT
60260	regulation of transcription initiation from RNA polymerase II promoter	12.579	113.81	1/2 50.0%	9/14305 0.0%	AHR
45941	positive regulation of transcription	16.13	123.28	2/2 100.0%	575/14305 4.0%	ARNT AHR
45648	positive regulation of erythrocyte differentiation	16.771	123.28	1/2 50.0%	12/14305 0.0%	ARNT
6110	regulation of glycolysis	16.771	123.28	1/2 50.0%	12/14305 0.0%	ARNT
30949	positive regulation of vascular endothelial growth factor receptor signaling pathway	16.771	123.28	1/2 50.0%	12/14305 0.0%	ARNT
10628	positive regulation of gene expression	17.741	123.28	2/2 100.0%	603/14305 4.2%	ARNT AHR
10575	positive regulation vascular endothelial growth factor production	18.168	123.28	1/2 50.0%	13/14305 0.0%	ARNT
32350	regulation of hormone metabolic process	18.168	123.28	1/2 50.0%	13/14305 0.0%	ARNT
10574	regulation of vascular endothelial growth factor production	20.961	128.77	1/2 50.0%	15/14305 0.1%	ARNT
45935	positive regulation of nucleobase, nucleoside, nucleotide and nucleic acid metabolic process	20.999	128.77	2/2 100.0%	656/14305 4.5%	ARNT AHR
10557	positive regulation of macromolecule biosynthetic process	22.234	128.77	2/2 100.0%	675/14305 4.7%	ARNT AHR
30947	regulation of vascular endothelial growth factor receptor signaling pathway	22.358	128.77	1/2 50.0%	16/14305 0.1%	ARNT
51173	positive regulation of nitrogen compound metabolic process	22.366	128.77	2/2 100.0%	677/14305 4.7%	ARNT AHR
43470	regulation of carbohydrate catabolic process	23.755	128.95	1/2 50.0%	17/14305 0.1%	ARNT
43471	regulation of cellular carbohydrate catabolic process	23.755	128.95	1/2 50.0%	17/14305 0.1%	ARNT
10907	positive regulation of glucose metabolic process	25.151	129.92	1/2 50.0%	18/14305 0.1%	ARNT
31328	positive regulation of cellular biosynthetic process	25.3	129.92	2/2 100.0%	720/14305 5.0%	ARNT AHR
9891	positive regulation of biosynthetic process	26.079	130.4	2/2 100.0%	731/14305 5.1%	ARNT AHR
6357	regulation of transcription from RNA polymerase II promoter	27.234	132.68	2/2 100.0%	747/14305 5.2%	ARNT AHR
45646	regulation of erythrocyte differentiation	27.944	132.73	1/2 50.0%	20/14305 0.1%	ARNT
45913	positive regulation of carbohydrate metabolic process	29.34	132.73	1/2 50.0%	21/14305 0.1%	ARNT
10676	positive regulation of cellular carbohydrate metabolic process	29.34	132.73	1/2 50.0%	21/14305 0.1%	ARNT
10604	positive regulation of macromolecule metabolic process	43.229	182.42	2/2 100.0%	941/14305 6.5%	ARNT AHR
2687	positive regulation of leukocyte migration	43.296	182.42	1/2 50.0%	31/14305 0.2%	ARNT
1938	positive regulation of endothelial cell proliferation	44.691	182.42	1/2 50.0%	32/14305 0.2%	ARNT
31325	positive regulation of cellular metabolic process	45.557	182.42	2/2 100.0%	966/14305 6.7%	ARNT AHR
16070	RNA metabolic process	45.557	182.42	2/2 100.0%	966/14305 6.7%	ARNT AHR
43467	regulation of generation of precursor metabolites and energy	46.086	182.42	1/2 50.0%	33/14305 0.2%	ARNT
9893	positive regulation of metabolic process	50.597	183.31	2/2 100.0%	1018/14305 7.1%	ARNT AHR
45639	positive regulation of myeloid cell differentiation	51.665	183.31	1/2 50.0%	37/14305 0.2%	ARNT
30850	prostate gland development	51.665	183.31	1/2 50.0%	37/14305 0.2%	AHR
10906	regulation of glucose metabolic process	51.665	183.31	1/2 50.0%	37/14305 0.2%	ARNT
9410	response to xenobiotic stimulus	51.665	183.31	1/2 50.0%	37/14305 0.2%	AHR
34645	cellular macromolecule biosynthetic process	52.1	183.31	2/2 100.0%	1033/14305 7.2%	ARNT AHR
9059	macromolecule biosynthetic process	54.24	187.38	2/2 100.0%	1054/14305 7.3%	ARNT AHR
2685	regulation of leukocyte migration	55.848	189.49	1/2 50.0%	40/14305 0.2%	ARNT
10675	regulation of cellular carbohydrate metabolic process	60.031	200.1	1/2 50.0%	43/14305 0.3%	ARNT
6109	regulation of carbohydrate metabolic process	61.424	201.22	1/2 50.0%	44/14305 0.3%	ARNT
1936	regulation of endothelial cell proliferation	65.606	211.27	1/2 50.0%	47/14305 0.3%	ARNT
7162	negative regulation of cell adhesion	66.999	212.16	1/2 50.0%	48/14305 0.3%	ARNT
34599	cellular response to oxidative stress	75.358	230.94	1/2 50.0%	54/14305 0.3%	ARNT
31331	positive regulation of cellular catabolic process	75.358	230.94	1/2 50.0%	54/14305 0.3%	ARNT
10467	gene expression	77.773	231.99	2/2 100.0%	1262/14305 8.8%	ARNT AHR
1892	embryonic placenta development	78.144	231.99	1/2 50.0%	56/14305 0.3%	ARNT
30336	negative regulation of cell migration	93.457	273.18	1/2 50.0%	67/14305 0.4%	ARNT
9896	positive regulation of catabolic process	97.632	280.5	1/2 50.0%	70/14305 0.4%	ARNT
51271	negative regulation of cellular component movement	100.41	280.5	1/2 50.0%	72/14305 0.5%	ARNT
40013	negative regulation of locomotion	100.41	280.5	1/2 50.0%	72/14305 0.5%	ARNT
90304	nucleic acid metabolic process	104.1	280.5	2/2 100.0%	1460/14305 10.2%	ARNT AHR
45637	regulation of myeloid cell differentiation	104.59	280.5	1/2 50.0%	75/14305 0.5%	ARNT
42221	response to chemical stimulus	104.82	280.5	2/2 100.0%	1465/14305 10.2%	ARNT AHR
1890	placenta development	121.27	320.02	1/2 50.0%	87/14305 0.6%	ARNT
43254	regulation of protein complex assembly	131	340.95	1/2 50.0%	94/14305 0.6%	AHR
44249	cellular biosynthetic process	139	356.9	2/2 100.0%	1687/14305 11.7%	ARNT AHR
1819	positive regulation of cytokine production	143.49	363.51	1/2 50.0%	103/14305 0.7%	ARNT
6950	response to stress	153.37	374.11	2/2 100.0%	1772/14305 12.3%	ARNT AHR
6887	exocytosis	154.59	374.11	1/2 50.0%	111/14305 0.7%	ARNT
6139	nucleobase, nucleoside, nucleotide and nucleic acid metabolic process	155.8	374.11	2/2 100.0%	1786/14305 12.4%	ARNT AHR
48513	organ development	156.85	374.11	2/2 100.0%	1792/14305 12.5%	ARNT AHR
9058	biosynthetic process	157.73	374.11	2/2 100.0%	1797/14305 12.5%	ARNT AHR
6355	regulation of transcription, DNA-dependent	159.49	374.11	2/2 100.0%	1807/14305 12.6%	ARNT AHR
51252	regulation of RNA metabolic process	168.26	389.87	2/2 100.0%	1856/14305 12.9%	ARNT AHR
30335	positive regulation of cell migration	178.16	407.85	1/2 50.0%	128/14305 0.8%	ARNT
32844	regulation of homeostatic process	185.09	416.32	1/2 50.0%	133/14305 0.9%	ARNT
51272	positive regulation of cellular component movement	190.63	416.32	1/2 50.0%	137/14305 0.9%	ARNT
40017	positive regulation of locomotion	190.63	416.32	1/2 50.0%	137/14305 0.9%	ARNT
43193	positive regulation of gene-specific transcription	190.63	416.32	1/2 50.0%	137/14305 0.9%	ARNT
48522	positive regulation of cellular process	195.97	421.74	2/2 100.0%	2003/14305 14.0%	ARNT AHR
1655	urogenital system development	197.55	421.74	1/2 50.0%	142/14305 0.9%	AHR
30155	regulation of cell adhesion	205.86	432.7	1/2 50.0%	148/14305 1.0%	ARNT
1666	response to hypoxia	207.24	432.7	1/2 50.0%	149/14305 1.0%	ARNT
34641	cellular nitrogen compound metabolic process	210.93	435.61	2/2 100.0%	2078/14305 14.5%	ARNT AHR
44087	regulation of cellular component biogenesis	219.69	444.05	1/2 50.0%	158/14305 1.1%	AHR
70482	response to oxygen levels	219.69	444.05	1/2 50.0%	158/14305 1.1%	ARNT
48608	reproductive structure development	226.6	453.2	1/2 50.0%	163/14305 1.1%	AHR
6807	nitrogen compound metabolic process	235.57	466.06	2/2 100.0%	2196/14305 15.3%	ARNT AHR
48518	positive regulation of biological process	237.94	466.06	2/2 100.0%	2207/14305 15.4%	ARNT AHR
6979	response to oxidative stress	255.61	495.56	1/2 50.0%	184/14305 1.2%	ARNT

## Sheet: TF-GO selected
GO ID	GO description	p-val	Corrected p-val	Cluster frequency	Total frequency	Genes (TF)
6979	response to oxidative stress	255.61	495.56	1/2 50.0%	184/14305 1.2%	ARNT
70482	response to oxygen levels	219.69	444.05	1/2 50.0%	158/14305 1.1%	ARNT
1666	response to hypoxia	207.24	432.7	1/2 50.0%	149/14305 1.0%	ARNT
40017	positive regulation of locomotion	190.63	416.32	1/2 50.0%	137/14305 0.9%	ARNT
32844	regulation of homeostatic process	185.09	416.32	1/2 50.0%	133/14305 0.9%	ARNT
1819	positive regulation of cytokine production	143.49	363.51	1/2 50.0%	103/14305 0.7%	ARNT
40013	negative regulation of locomotion	100.41	280.5	1/2 50.0%	72/14305 0.5%	ARNT
9896	positive regulation of catabolic process	97.632	280.5	1/2 50.0%	70/14305 0.4%	ARNT
34599	cellular response to oxidative stress	75.358	230.94	1/2 50.0%	54/14305 0.3%	ARNT
31331	positive regulation of cellular catabolic process	75.358	230.94	1/2 50.0%	54/14305 0.3%	ARNT
10675	regulation of cellular carbohydrate metabolic process	60.031	200.1	1/2 50.0%	43/14305 0.3%	ARNT
6109	regulation of carbohydrate metabolic process	61.424	201.22	1/2 50.0%	44/14305 0.3%	ARNT
10906	regulation of glucose metabolic process	51.665	183.31	1/2 50.0%	37/14305 0.2%	ARNT
43467	regulation of generation of precursor metabolites and energy	46.086	182.42	1/2 50.0%	33/14305 0.2%	ARNT
45913	positive regulation of carbohydrate metabolic process	29.34	132.73	1/2 50.0%	21/14305 0.1%	ARNT
10676	positive regulation of cellular carbohydrate metabolic process	29.34	132.73	1/2 50.0%	21/14305 0.1%	ARNT
10907	positive regulation of glucose metabolic process	25.151	129.92	1/2 50.0%	18/14305 0.1%	ARNT
43470	regulation of carbohydrate catabolic process	23.755	128.95	1/2 50.0%	17/14305 0.1%	ARNT
10574	regulation of vascular endothelial growth factor production	20.961	128.77	1/2 50.0%	15/14305 0.1%	ARNT
6110	regulation of glycolysis	16.771	123.28	1/2 50.0%	12/14305 0.0%	ARNT
45821	positive regulation of glycolysis	9.7847	109.36	1/2 50.0%	7/14305 0.0%	ARNT
