# Supplementary material for: Identification and Functional Annotation of Genes Related to Horses’ Performance: From GWAS to Post-GWAS
Source: Animals (Basel). 2020 Jul 10;10(7):1173. doi: 10.3390/ani10071173 (PMC7401650; doi:10.3390/ani10071173)
Supplement: Supplementary file 1 [file animals-10-01173-s001.zip › supplementarymaterials/Biological Process of TF/Group5_velie.xlsx]

## Sheet: TF-GO (BINGO)
Table Group 5. Gene ontology identification (GO ID), gene ontology description, p-values, corrected p-values, frequency of the clusters and total frequence of trancription factors (TF) identified on group 5. The given TF were analyzed in Cytoscape software (Shannon et al., 2003) using the Biological Networks Gene Ontology tool (BiNGO) (Maere et al., 2005) in order to determine significantly overr…
GO ID	GO description	p-val	Corrected p-val	Cluster frequency	Total frequency	Genes (TF)
6355	regulation of transcription, DNA-dependent	2.3826e-18	1.7027e-15	24/24 100.0%	1807/14305 12.6%	FOXA1 FOXD1 TBP SRF EN1 NFATC2 ARNT HNF1B AHR NR3C1 GATA1 PBX1 YY1 SPIB SOX17 TAL1 MAFG ELF5 SOX9 NKX2-5 NFE2L1 ZNF354C FOXA2 SOX5
51252	regulation of RNA metabolic process	4.5466e-18	1.7027e-15	24/24 100.0%	1856/14305 12.9%	FOXA1 FOXD1 TBP SRF EN1 NFATC2 ARNT HNF1B AHR NR3C1 GATA1 PBX1 YY1 SPIB SOX17 TAL1 MAFG ELF5 SOX9 NKX2-5 NFE2L1 ZNF354C FOXA2 SOX5
45449	regulation of transcription	1.8967e-14	4.7355e-12	24/24 100.0%	2622/14305 18.3%	FOXA1 FOXD1 TBP SRF EN1 NFATC2 ARNT HNF1B AHR NR3C1 GATA1 PBX1 YY1 SPIB SOX17 TAL1 MAFG ELF5 SOX9 NKX2-5 NFE2L1 ZNF354C FOXA2 SOX5
10556	regulation of macromolecule biosynthetic process	1.776e-13	3.3256e-11	24/24 100.0%	2877/14305 20.1%	FOXA1 FOXD1 TBP SRF EN1 NFATC2 ARNT HNF1B AHR NR3C1 GATA1 PBX1 YY1 SPIB SOX17 TAL1 MAFG ELF5 SOX9 NKX2-5 NFE2L1 ZNF354C FOXA2 SOX5
10468	regulation of gene expression	2.7123e-13	4.063e-11	24/24 100.0%	2928/14305 20.4%	FOXA1 FOXD1 TBP SRF EN1 NFATC2 ARNT HNF1B AHR NR3C1 GATA1 PBX1 YY1 SPIB SOX17 TAL1 MAFG ELF5 SOX9 NKX2-5 NFE2L1 ZNF354C FOXA2 SOX5
19219	regulation of nucleobase, nucleoside, nucleotide and nucleic acid metabolic process	5.448e-13	5.8015e-11	24/24 100.0%	3014/14305 21.0%	FOXA1 FOXD1 TBP SRF EN1 NFATC2 ARNT HNF1B AHR NR3C1 GATA1 PBX1 YY1 SPIB SOX17 TAL1 MAFG ELF5 SOX9 NKX2-5 NFE2L1 ZNF354C FOXA2 SOX5
31326	regulation of cellular biosynthetic process	5.7612e-13	5.8015e-11	24/24 100.0%	3021/14305 21.1%	FOXA1 FOXD1 TBP SRF EN1 NFATC2 ARNT HNF1B AHR NR3C1 GATA1 PBX1 YY1 SPIB SOX17 TAL1 MAFG ELF5 SOX9 NKX2-5 NFE2L1 ZNF354C FOXA2 SOX5
51171	regulation of nitrogen compound metabolic process	6.7005e-13	5.8015e-11	24/24 100.0%	3040/14305 21.2%	FOXA1 FOXD1 TBP SRF EN1 NFATC2 ARNT HNF1B AHR NR3C1 GATA1 PBX1 YY1 SPIB SOX17 TAL1 MAFG ELF5 SOX9 NKX2-5 NFE2L1 ZNF354C FOXA2 SOX5
9889	regulation of biosynthetic process	6.9711e-13	5.8015e-11	24/24 100.0%	3045/14305 21.2%	FOXA1 FOXD1 TBP SRF EN1 NFATC2 ARNT HNF1B AHR NR3C1 GATA1 PBX1 YY1 SPIB SOX17 TAL1 MAFG ELF5 SOX9 NKX2-5 NFE2L1 ZNF354C FOXA2 SOX5
60255	regulation of macromolecule metabolic process	8.4303e-12	6.3143e-10	24/24 100.0%	3377/14305 23.6%	FOXA1 FOXD1 TBP SRF EN1 NFATC2 ARNT HNF1B AHR NR3C1 GATA1 PBX1 YY1 SPIB SOX17 TAL1 MAFG ELF5 SOX9 NKX2-5 NFE2L1 ZNF354C FOXA2 SOX5
80090	regulation of primary metabolic process	2.8846e-11	1.9642e-09	24/24 100.0%	3554/14305 24.8%	FOXA1 FOXD1 TBP SRF EN1 NFATC2 ARNT HNF1B AHR NR3C1 GATA1 PBX1 YY1 SPIB SOX17 TAL1 MAFG ELF5 SOX9 NKX2-5 NFE2L1 ZNF354C FOXA2 SOX5
31323	regulation of cellular metabolic process	9.6004e-11	5.9922e-09	24/24 100.0%	3736/14305 26.1%	FOXA1 FOXD1 TBP SRF EN1 NFATC2 ARNT HNF1B AHR NR3C1 GATA1 PBX1 YY1 SPIB SOX17 TAL1 MAFG ELF5 SOX9 NKX2-5 NFE2L1 ZNF354C FOXA2 SOX5
19222	regulation of metabolic process	3.0355e-10	1.7489e-08	24/24 100.0%	3919/14305 27.3%	FOXA1 FOXD1 TBP SRF EN1 NFATC2 ARNT HNF1B AHR NR3C1 GATA1 PBX1 YY1 SPIB SOX17 TAL1 MAFG ELF5 SOX9 NKX2-5 NFE2L1 ZNF354C FOXA2 SOX5
6357	regulation of transcription from RNA polymerase II promoter	4.2995e-10	2.3003e-08	15/24 62.5%	747/14305 5.2%	FOXA1 SRF NFATC2 ARNT HNF1B AHR GATA1 PBX1 YY1 SPIB TAL1 SOX9 NKX2-5 FOXA2 SOX5
10628	positive regulation of gene expression	6.4063e-10	3.1989e-08	14/24 58.3%	603/14305 4.2%	FOXA1 FOXD1 TBP SRF NFATC2 ARNT HNF1B AHR PBX1 SOX17 SOX9 NKX2-5 FOXA2 SOX5
45941	positive regulation of transcription	1.04e-08	4.8687e-07	13/24 54.1%	575/14305 4.0%	FOXA1 TBP SRF NFATC2 ARNT HNF1B AHR PBX1 SOX17 SOX9 NKX2-5 FOXA2 SOX5
45893	positive regulation of transcription, DNA-dependent	5.3862e-08	2.2993e-06	12/24 50.0%	500/14305 3.4%	FOXA1 SOX17 SRF NFATC2 ARNT HNF1B AHR SOX9 NKX2-5 PBX1 FOXA2 SOX5
45935	positive regulation of nucleobase, nucleoside, nucleotide and nucleic acid metabolic process	5.5256e-08	2.2993e-06	13/24 54.1%	656/14305 4.5%	FOXA1 TBP SRF NFATC2 ARNT HNF1B AHR PBX1 SOX17 SOX9 NKX2-5 FOXA2 SOX5
51254	positive regulation of RNA metabolic process	6.1952e-08	2.4422e-06	12/24 50.0%	506/14305 3.5%	FOXA1 SOX17 SRF NFATC2 ARNT HNF1B AHR SOX9 NKX2-5 PBX1 FOXA2 SOX5
10557	positive regulation of macromolecule biosynthetic process	7.9233e-08	2.9334e-06	13/24 54.1%	675/14305 4.7%	FOXA1 TBP SRF NFATC2 ARNT HNF1B AHR PBX1 SOX17 SOX9 NKX2-5 FOXA2 SOX5
51173	positive regulation of nitrogen compound metabolic process	8.2245e-08	2.9334e-06	13/24 54.1%	677/14305 4.7%	FOXA1 TBP SRF NFATC2 ARNT HNF1B AHR PBX1 SOX17 SOX9 NKX2-5 FOXA2 SOX5
45944	positive regulation of transcription from RNA polymerase II promoter	9.2367e-08	3.1447e-06	11/24 45.8%	388/14305 2.7%	FOXA1 SRF NFATC2 ARNT HNF1B AHR SOX9 NKX2-5 PBX1 FOXA2 SOX5
31328	positive regulation of cellular biosynthetic process	1.7859e-07	5.816e-06	13/24 54.1%	720/14305 5.0%	FOXA1 TBP SRF NFATC2 ARNT HNF1B AHR PBX1 SOX17 SOX9 NKX2-5 FOXA2 SOX5
9891	positive regulation of biosynthetic process	2.1608e-07	6.7435e-06	13/24 54.1%	731/14305 5.1%	FOXA1 TBP SRF NFATC2 ARNT HNF1B AHR PBX1 SOX17 SOX9 NKX2-5 FOXA2 SOX5
10604	positive regulation of macromolecule metabolic process	2.7264e-07	8.1682e-06	14/24 58.3%	941/14305 6.5%	FOXA1 FOXD1 TBP SRF NFATC2 ARNT HNF1B AHR PBX1 SOX17 SOX9 NKX2-5 FOXA2 SOX5
32583	regulation of gene-specific transcription	3.1381e-07	9.0401e-06	9/24 37.5%	212/14305 1.4%	FOXA1 YY1 FOXD1 TAL1 SRF ARNT HNF1B NKX2-5 FOXA2
48513	organ development	6.2338e-07	1.7293e-05	17/24 70.8%	1792/14305 12.5%	FOXA1 FOXD1 SRF EN1 ARNT HNF1B AHR PBX1 YY1 SPIB SOX17 TAL1 ELF5 SOX9 NKX2-5 FOXA2 SOX5
60429	epithelium development	6.7468e-07	1.8048e-05	10/24 41.6%	337/14305 2.3%	FOXA1 FOXD1 SOX17 SRF ELF5 HNF1B SOX9 NKX2-5 PBX1 FOXA2
9893	positive regulation of metabolic process	7.8299e-07	2.0223e-05	14/24 58.3%	1018/14305 7.1%	FOXA1 FOXD1 TBP SRF NFATC2 ARNT HNF1B AHR PBX1 SOX17 SOX9 NKX2-5 FOXA2 SOX5
45595	regulation of cell differentiation	4.1265e-06	0.00010303	11/24 45.8%	553/14305 3.8%	FOXA1 TAL1 SRF MAFG ARNT HNF1B SOX9 NKX2-5 PBX1 FOXA2 SOX5
32502	developmental process	4.7385e-06	0.00011449	20/24 83.3%	3235/14305 22.6%	FOXA1 FOXD1 SRF EN1 ARNT HNF1B AHR GATA1 PBX1 YY1 SPIB SOX17 TAL1 MAFG ELF5 SOX9 NKX2-5 NFE2L1 FOXA2 SOX5
31325	positive regulation of cellular metabolic process	6.9642e-06	0.00016301	13/24 54.1%	966/14305 6.7%	FOXA1 TBP SRF NFATC2 ARNT HNF1B AHR PBX1 SOX17 SOX9 NKX2-5 FOXA2 SOX5
50793	regulation of developmental process	1.0997e-05	0.00024959	12/24 50.0%	791/14305 5.5%	FOXA1 FOXD1 TAL1 SRF MAFG ARNT HNF1B SOX9 NKX2-5 PBX1 FOXA2 SOX5
7275	multicellular organismal development	1.4727e-05	0.00032443	19/24 79.1%	2972/14305 20.7%	FOXA1 FOXD1 SRF EN1 ARNT HNF1B AHR GATA1 PBX1 YY1 SPIB SOX17 TAL1 MAFG ELF5 SOX9 NKX2-5 FOXA2 SOX5
45165	cell fate commitment	1.8179e-05	0.00038902	7/24 29.1%	136/14305 0.9%	FOXA1 SOX17 TAL1 SOX9 NKX2-5 FOXA2 SOX5
50794	regulation of cellular process	2.0577e-05	0.00042812	24/24 100.0%	6223/14305 43.5%	FOXA1 FOXD1 TBP SRF EN1 NFATC2 ARNT HNF1B AHR NR3C1 GATA1 PBX1 YY1 SPIB SOX17 TAL1 MAFG ELF5 SOX9 NKX2-5 NFE2L1 ZNF354C FOXA2 SOX5
48856	anatomical structure development	2.7902e-05	0.00056482	18/24 75.0%	2656/14305 18.5%	FOXA1 FOXD1 SRF EN1 ARNT HNF1B AHR PBX1 YY1 SPIB SOX17 TAL1 ELF5 SOX9 NKX2-5 NFE2L1 FOXA2 SOX5
43009	chordate embryonic development	3.4332e-05	0.00067671	9/24 37.5%	360/14305 2.5%	SRF MAFG EN1 ARNT HNF1B NKX2-5 PBX1 FOXA2 SOX5
9792	embryonic development ending in birth or egg hatching	3.7818e-05	0.00072631	9/24 37.5%	364/14305 2.5%	SRF MAFG EN1 ARNT HNF1B NKX2-5 PBX1 FOXA2 SOX5
10551	regulation of gene-specific transcription from RNA polymerase II promoter	4.3384e-05	0.00081236	7/24 29.1%	154/14305 1.0%	FOXA1 YY1 TAL1 SRF HNF1B NKX2-5 FOXA2
50789	regulation of biological process	7.1273e-05	0.001302	24/24 100.0%	6553/14305 45.8%	FOXA1 FOXD1 TBP SRF EN1 NFATC2 ARNT HNF1B AHR NR3C1 GATA1 PBX1 YY1 SPIB SOX17 TAL1 MAFG ELF5 SOX9 NKX2-5 NFE2L1 ZNF354C FOXA2 SOX5
48731	system development	7.6061e-05	0.0013564	17/24 70.8%	2422/14305 16.9%	FOXA1 FOXD1 SRF EN1 ARNT HNF1B AHR PBX1 YY1 SPIB SOX17 TAL1 ELF5 SOX9 NKX2-5 FOXA2 SOX5
7389	pattern specification process	8.4634e-05	0.0014742	8/24 33.3%	271/14305 1.8%	YY1 FOXD1 SRF EN1 HNF1B NKX2-5 PBX1 FOXA2
9888	tissue development	0.00010201	0.0017364	11/24 45.8%	750/14305 5.2%	FOXA1 FOXD1 SOX17 SRF ELF5 HNF1B SOX9 NKX2-5 PBX1 FOXA2 SOX5
32501	multicellular organismal process	0.00011	0.0018309	21/24 87.5%	4376/14305 30.5%	FOXA1 FOXD1 TBP SRF EN1 NFATC2 ARNT HNF1B AHR GATA1 PBX1 YY1 SPIB SOX17 TAL1 MAFG ELF5 SOX9 NKX2-5 FOXA2 SOX5
9790	embryonic development	0.00018305	0.0029805	10/24 41.6%	601/14305 4.2%	SOX17 SRF MAFG EN1 ARNT HNF1B NKX2-5 PBX1 FOXA2 SOX5
35239	tube morphogenesis	0.00027533	0.0043876	7/24 29.1%	201/14305 1.4%	FOXA1 FOXD1 SOX17 SRF NKX2-5 PBX1 FOXA2
65007	biological regulation	0.00028511	0.004449	24/24 100.0%	6942/14305 48.5%	FOXA1 FOXD1 TBP SRF EN1 NFATC2 ARNT HNF1B AHR NR3C1 GATA1 PBX1 YY1 SPIB SOX17 TAL1 MAFG ELF5 SOX9 NKX2-5 NFE2L1 ZNF354C FOXA2 SOX5
51239	regulation of multicellular organismal process	0.00032527	0.0048854	12/24 50.0%	1067/14305 7.4%	FOXA1 FOXD1 TAL1 SRF MAFG ARNT HNF1B SOX9 NKX2-5 PBX1 FOXA2 SOX5
2009	morphogenesis of an epithelium	0.00032613	0.0048854	7/24 29.1%	206/14305 1.4%	FOXA1 FOXD1 SOX17 SRF SOX9 NKX2-5 PBX1
1763	morphogenesis of a branching structure	0.00038421	0.0055407	6/24 25.0%	121/14305 0.8%	FOXA1 FOXD1 SRF SOX9 PBX1 FOXA2
3002	regionalization	0.00038467	0.0055407	7/24 29.1%	211/14305 1.4%	YY1 FOXD1 EN1 HNF1B NKX2-5 PBX1 FOXA2
30154	cell differentiation	0.00051306	0.0072507	14/24 58.3%	1668/14305 11.6%	FOXA1 SRF EN1 ARNT HNF1B PBX1 SPIB SOX17 TAL1 ELF5 SOX9 NKX2-5 FOXA2 SOX5
48522	positive regulation of cellular process	0.00055559	0.0077063	15/24 62.5%	2003/14305 14.0%	FOXA1 FOXD1 TBP SRF NFATC2 ARNT HNF1B AHR PBX1 SOX17 TAL1 SOX9 NKX2-5 FOXA2 SOX5
6366	transcription from RNA polymerase II promoter	0.00071628	0.0097262	7/24 29.1%	231/14305 1.6%	TBP ELF5 ARNT AHR NR3C1 NFE2L1 SOX5
48869	cellular developmental process	0.00072719	0.0097262	14/24 58.3%	1714/14305 11.9%	FOXA1 SRF EN1 ARNT HNF1B PBX1 SPIB SOX17 TAL1 ELF5 SOX9 NKX2-5 FOXA2 SOX5
1655	urogenital system development	0.00099972	0.013137	6/24 25.0%	142/14305 0.9%	FOXA1 FOXD1 HNF1B AHR SOX9 PBX1
9653	anatomical structure morphogenesis	0.0014153	0.018277	12/24 50.0%	1218/14305 8.5%	FOXA1 YY1 FOXD1 SOX17 SRF EN1 HNF1B SOX9 NKX2-5 PBX1 NFE2L1 FOXA2
48518	positive regulation of biological process	0.0020817	0.026427	15/24 62.5%	2207/14305 15.4%	FOXA1 FOXD1 TBP SRF NFATC2 ARNT HNF1B AHR PBX1 SOX17 TAL1 SOX9 NKX2-5 FOXA2 SOX5
48729	tissue morphogenesis	0.002352	0.029361	7/24 29.1%	275/14305 1.9%	FOXA1 FOXD1 SOX17 SRF SOX9 NKX2-5 PBX1
48754	branching morphogenesis of a tube	0.0034079	0.041166	5/24 20.8%	90/14305 0.6%	FOXA1 FOXD1 SRF PBX1 FOXA2
6351	transcription, DNA-dependent	0.0034506	0.041166	7/24 29.1%	291/14305 2.0%	TBP ELF5 ARNT AHR NR3C1 NFE2L1 SOX5
60260	regulation of transcription initiation from RNA polymerase II promoter	0.0034626	0.041166	3/24 12.5%	9/14305 0.0%	SRF AHR NKX2-5
32774	RNA biosynthetic process	0.0037844	0.044289	7/24 29.1%	295/14305 2.0%	TBP ELF5 ARNT AHR NR3C1 NFE2L1 SOX5
35295	tube development	0.0039612	0.045646	7/24 29.1%	297/14305 2.0%	FOXA1 FOXD1 SOX17 SRF NKX2-5 PBX1 FOXA2
48732	gland development	0.0061353	0.069626	6/24 25.0%	193/14305 1.3%	FOXA1 ELF5 AHR SOX9 NKX2-5 PBX1
6350	transcription	0.010854	0.12134	7/24 29.1%	345/14305 2.4%	TBP ELF5 ARNT AHR NR3C1 NFE2L1 SOX5
51094	positive regulation of developmental process	0.011282	0.12427	7/24 29.1%	347/14305 2.4%	FOXA1 FOXD1 TAL1 SRF ARNT NKX2-5 FOXA2
60562	epithelial tube morphogenesis	0.018195	0.19751	5/24 20.8%	126/14305 0.8%	FOXD1 SOX17 SRF NKX2-5 PBX1
10735	positive regulation of transcription via serum response element binding	0.026977	0.28456	2/24 8.3%	2/14305 0.0%	SRF NKX2-5
43193	positive regulation of gene-specific transcription	0.027493	0.28456	5/24 20.8%	137/14305 0.9%	FOXA1 SRF ARNT HNF1B NKX2-5
45892	negative regulation of transcription, DNA-dependent	0.027669	0.28456	7/24 29.1%	397/14305 2.7%	FOXA1 YY1 FOXD1 HNF1B SOX9 NKX2-5 SOX5
60284	regulation of cell development	0.027734	0.28456	6/24 25.0%	250/14305 1.7%	FOXA1 SOX9 NKX2-5 PBX1 FOXA2 SOX5
51253	negative regulation of RNA metabolic process	0.031068	0.31059	7/24 29.1%	404/14305 2.8%	FOXA1 YY1 FOXD1 HNF1B SOX9 NKX2-5 SOX5
45597	positive regulation of cell differentiation	0.031101	0.31059	6/24 25.0%	255/14305 1.7%	FOXA1 TAL1 SRF ARNT NKX2-5 FOXA2
9952	anterior/posterior pattern formation	0.038867	0.38304	5/24 20.8%	147/14305 1.0%	YY1 EN1 HNF1B PBX1 FOXA2
9887	organ morphogenesis	0.056383	0.54846	8/24 33.3%	635/14305 4.4%	FOXA1 YY1 FOXD1 SOX17 SRF SOX9 NKX2-5 PBX1
22008	neurogenesis	0.057709	0.55416	8/24 33.3%	637/14305 4.4%	FOXA1 SRF EN1 SOX9 NKX2-5 PBX1 FOXA2 SOX5
35270	endocrine system development	0.075979	0.72036	4/24 16.6%	77/14305 0.5%	HNF1B NKX2-5 PBX1 FOXA2
45664	regulation of neuron differentiation	0.079104	0.74061	5/24 20.8%	170/14305 1.1%	FOXA1 NKX2-5 PBX1 FOXA2 SOX5
60261	positive regulation of transcription initiation from RNA polymerase II promoter	0.080848	0.74759	2/24 8.3%	3/14305 0.0%	SRF NKX2-5
32582	negative regulation of gene-specific transcription	0.11267	1.0291	4/24 16.6%	85/14305 0.5%	YY1 FOXD1 HNF1B NKX2-5
16481	negative regulation of transcription	0.11652	1.0515	7/24 29.1%	494/14305 3.4%	FOXA1 YY1 FOXD1 HNF1B SOX9 NKX2-5 SOX5
45666	positive regulation of neuron differentiation	0.1182	1.054	3/24 12.5%	27/14305 0.1%	FOXA1 NKX2-5 FOXA2
3143	embryonic heart tube morphogenesis	0.14734	1.2832	3/24 12.5%	29/14305 0.2%	SOX17 SRF NKX2-5
1947	heart looping	0.14734	1.2832	3/24 12.5%	29/14305 0.2%	SOX17 SRF NKX2-5
48598	embryonic morphogenesis	0.15115	1.3013	6/24 25.0%	336/14305 2.3%	SOX17 SRF EN1 NKX2-5 PBX1 FOXA2
60911	cardiac cell fate commitment	0.16153	1.3748	2/24 8.3%	4/14305 0.0%	SOX17 NKX2-5
61138	morphogenesis of a branching epithelium	0.21455	1.7902	4/24 16.6%	100/14305 0.6%	FOXD1 SRF SOX9 PBX1
50767	regulation of neurogenesis	0.21511	1.7902	5/24 20.8%	209/14305 1.4%	FOXA1 NKX2-5 PBX1 FOXA2 SOX5
1708	cell fate specification	0.21903	1.8028	3/24 12.5%	33/14305 0.2%	FOXA1 SOX9 FOXA2
10552	positive regulation of gene-specific transcription from RNA polymerase II promoter	0.22315	1.8167	4/24 16.6%	101/14305 0.7%	FOXA1 SRF HNF1B NKX2-5
10629	negative regulation of gene expression	0.23655	1.9051	7/24 29.1%	551/14305 3.8%	FOXA1 YY1 FOXD1 HNF1B SOX9 NKX2-5 SOX5
45934	negative regulation of nucleobase, nucleoside, nucleotide and nucleic acid metabolic process	0.25074	1.9873	7/24 29.1%	556/14305 3.8%	FOXA1 YY1 FOXD1 HNF1B SOX9 NKX2-5 SOX5
1701	in utero embryonic development	0.25206	1.9873	5/24 20.8%	216/14305 1.5%	SRF MAFG ARNT HNF1B SOX5
51172	negative regulation of nitrogen compound metabolic process	0.26868	2.0963	7/24 29.1%	562/14305 3.9%	FOXA1 YY1 FOXD1 HNF1B SOX9 NKX2-5 SOX5
48646	anatomical structure formation involved in morphogenesis	0.28123	2.1716	6/24 25.0%	375/14305 2.6%	FOXD1 SOX17 SRF HNF1B NKX2-5 FOXA2
30850	prostate gland development	0.31056	2.3736	3/24 12.5%	37/14305 0.2%	FOXA1 AHR SOX9
51960	regulation of nervous system development	0.31991	2.4203	5/24 20.8%	227/14305 1.5%	FOXA1 NKX2-5 PBX1 FOXA2 SOX5
35050	embryonic heart tube development	0.33681	2.5227	3/24 12.5%	38/14305 0.2%	SOX17 SRF NKX2-5
51147	regulation of muscle cell differentiation	0.36447	2.7029	3/24 12.5%	39/14305 0.2%	SRF SOX9 NKX2-5
10558	negative regulation of macromolecule biosynthetic process	0.37927	2.785	7/24 29.1%	593/14305 4.1%	FOXA1 YY1 FOXD1 HNF1B SOX9 NKX2-5 SOX5
48699	generation of neurons	0.38338	2.7879	7/24 29.1%	594/14305 4.1%	FOXA1 SRF EN1 NKX2-5 PBX1 FOXA2 SOX5
3151	outflow tract morphogenesis	0.403	2.9024	2/24 8.3%	6/14305 0.0%	SOX17 NKX2-5
31327	negative regulation of cellular biosynthetic process	0.45915	3.2753	7/24 29.1%	611/14305 4.2%	FOXA1 YY1 FOXD1 HNF1B SOX9 NKX2-5 SOX5
9890	negative regulation of biosynthetic process	0.50922	3.5982	7/24 29.1%	621/14305 4.3%	FOXA1 YY1 FOXD1 HNF1B SOX9 NKX2-5 SOX5
7399	nervous system development	0.60634	4.2444	9/24 37.5%	1155/14305 8.0%	FOXA1 SRF EN1 HNF1B SOX9 NKX2-5 PBX1 FOXA2 SOX5
48523	negative regulation of cellular process	0.78911	5.4726	11/24 45.8%	1844/14305 12.8%	FOXA1 YY1 FOXD1 SOX17 ARNT HNF1B SOX9 NKX2-5 PBX1 FOXA2 SOX5
3006	reproductive developmental process	1.1105	7.6311	5/24 20.8%	295/14305 2.0%	FOXA1 HNF1B AHR SOX9 PBX1
30902	hindbrain development	1.2051	8.2056	3/24 12.5%	58/14305 0.4%	EN1 HNF1B FOXA2
10553	negative regulation of gene-specific transcription from RNA polymerase II promoter	1.6165	10.856	3/24 12.5%	64/14305 0.4%	YY1 HNF1B NKX2-5
30855	epithelial cell differentiation	1.6234	10.856	4/24 16.6%	168/14305 1.1%	FOXA1 SOX17 ELF5 FOXA2
45648	positive regulation of erythrocyte differentiation	1.7623	11.681	2/24 8.3%	12/14305 0.0%	TAL1 ARNT
48519	negative regulation of biological process	1.8287	12.015	11/24 45.8%	2020/14305 14.1%	FOXA1 YY1 FOXD1 SOX17 ARNT HNF1B SOX9 NKX2-5 PBX1 FOXA2 SOX5
31324	negative regulation of cellular metabolic process	2.2356	14.56	7/24 29.1%	786/14305 5.4%	FOXA1 YY1 FOXD1 HNF1B SOX9 NKX2-5 SOX5
10605	negative regulation of macromolecule metabolic process	2.5316	16.346	7/24 29.1%	802/14305 5.6%	FOXA1 YY1 FOXD1 HNF1B SOX9 NKX2-5 SOX5
51148	negative regulation of muscle cell differentiation	2.7951	17.893	2/24 8.3%	15/14305 0.1%	SOX9 NKX2-5
48665	neuron fate specification	3.1911	20.255	2/24 8.3%	16/14305 0.1%	FOXA1 FOXA2
9892	negative regulation of metabolic process	3.9951	25.027	7/24 29.1%	864/14305 6.0%	FOXA1 YY1 FOXD1 HNF1B SOX9 NKX2-5 SOX5
3007	heart morphogenesis	4.0097	25.027	3/24 12.5%	87/14305 0.6%	SOX17 SRF NKX2-5
31018	endocrine pancreas development	4.5334	27.606	2/24 8.3%	19/14305 0.1%	HNF1B FOXA2
48536	spleen development	4.5334	27.606	2/24 8.3%	19/14305 0.1%	NKX2-5 PBX1
1825	blastocyst formation	4.5334	27.606	2/24 8.3%	19/14305 0.1%	SRF HNF1B
7507	heart development	4.6206	27.91	4/24 16.6%	221/14305 1.5%	SOX17 SRF SOX9 NKX2-5
48468	cell development	4.9382	29.216	6/24 25.0%	632/14305 4.4%	FOXA1 SRF EN1 SOX9 NKX2-5 FOXA2
43254	regulation of protein complex assembly	5.0318	29.216	3/24 12.5%	94/14305 0.6%	SRF AHR NKX2-5
45646	regulation of erythrocyte differentiation	5.0319	29.216	2/24 8.3%	20/14305 0.1%	TAL1 ARNT
48742	regulation of skeletal muscle fiber development	5.0319	29.216	2/24 8.3%	20/14305 0.1%	SOX9 NKX2-5
45884	regulation of survival gene product expression	5.0319	29.216	2/24 8.3%	20/14305 0.1%	FOXA1 NKX2-5
21532	neural tube patterning	5.5559	32.01	2/24 8.3%	21/14305 0.1%	EN1 FOXA2
30097	hemopoiesis	5.6406	32.25	4/24 16.6%	233/14305 1.6%	SPIB TAL1 NKX2-5 PBX1
45596	negative regulation of cell differentiation	5.7322	32.526	4/24 16.6%	234/14305 1.6%	SOX9 NKX2-5 PBX1 FOXA2
9954	proximal/distal pattern formation	6.1052	34.382	2/24 8.3%	22/14305 0.1%	EN1 PBX1
50673	epithelial cell proliferation	6.6798	37.337	2/24 8.3%	23/14305 0.1%	HNF1B SOX9
30182	neuron differentiation	7.1956	39.799	5/24 20.8%	442/14305 3.0%	FOXA1 SRF EN1 FOXA2 SOX5
7417	central nervous system development	7.2696	39.799	5/24 20.8%	443/14305 3.0%	EN1 HNF1B SOX9 FOXA2 SOX5
60740	prostate gland epithelium morphogenesis	7.2796	39.799	2/24 8.3%	24/14305 0.1%	FOXA1 SOX9
16070	RNA metabolic process	7.8325	42.511	7/24 29.1%	966/14305 6.7%	TBP ELF5 ARNT AHR NR3C1 NFE2L1 SOX5
7492	endoderm development	7.9045	42.593	2/24 8.3%	25/14305 0.1%	SOX17 HNF1B
48534	hemopoietic or lymphoid organ development	8.3862	44.806	4/24 16.6%	259/14305 1.8%	SPIB TAL1 NKX2-5 PBX1
60512	prostate gland morphogenesis	8.5545	44.806	2/24 8.3%	26/14305 0.1%	FOXA1 SOX9
48641	regulation of skeletal muscle tissue development	8.5545	44.806	2/24 8.3%	26/14305 0.1%	SOX9 NKX2-5
90090	negative regulation of canonical Wnt receptor signaling pathway	8.5545	44.806	2/24 8.3%	26/14305 0.1%	SOX17 NKX2-5
48709	oligodendrocyte differentiation	9.2294	47.674	2/24 8.3%	27/14305 0.1%	SOX9 SOX5
51153	regulation of striated muscle cell differentiation	9.2294	47.674	2/24 8.3%	27/14305 0.1%	SOX9 NKX2-5
1658	branching involved in ureteric bud morphogenesis	9.9291	50.938	2/24 8.3%	28/14305 0.1%	FOXD1 PBX1
2520	immune system development	10.483	53.414	4/24 16.6%	275/14305 1.9%	SPIB TAL1 NKX2-5 PBX1
51240	positive regulation of multicellular organismal process	10.914	55.233	4/24 16.6%	278/14305 1.9%	FOXD1 SRF ARNT NKX2-5
60675	ureteric bud morphogenesis	11.403	56.939	2/24 8.3%	30/14305 0.2%	FOXD1 PBX1
45665	negative regulation of neuron differentiation	11.403	56.939	2/24 8.3%	30/14305 0.2%	PBX1 FOXA2
34645	cellular macromolecule biosynthetic process	11.661	57.843	7/24 29.1%	1033/14305 7.2%	TBP ELF5 ARNT AHR NR3C1 NFE2L1 SOX5
122	negative regulation of transcription from RNA polymerase II promoter	12.124	59.74	4/24 16.6%	286/14305 1.9%	FOXA1 YY1 HNF1B NKX2-5
51093	negative regulation of developmental process	12.601	61.685	4/24 16.6%	289/14305 2.0%	SOX9 NKX2-5 PBX1 FOXA2
31334	positive regulation of protein complex assembly	12.975	63.108	2/24 8.3%	32/14305 0.2%	SRF NKX2-5
9059	macromolecule biosynthetic process	13.127	63.433	7/24 29.1%	1054/14305 7.3%	TBP ELF5 ARNT AHR NR3C1 NFE2L1 SOX5
35051	cardiac cell differentiation	14.646	67.56	2/24 8.3%	34/14305 0.2%	SOX17 NKX2-5
3162	atrioventricular node development	16.777	67.56	1/24 4.1%	1/14305 0.0%	NKX2-5
3165	cardiac Purkinje fiber development	16.777	67.56	1/24 4.1%	1/14305 0.0%	NKX2-5
3168	cardiac Purkinje fiber cell differentiation	16.777	67.56	1/24 4.1%	1/14305 0.0%	NKX2-5
60517	epithelial cell proliferation involved in prostatic bud elongation	16.777	67.56	1/24 4.1%	1/14305 0.0%	SOX9
3222	ventricular trabecular myocardium morphogenesis	16.777	67.56	1/24 4.1%	1/14305 0.0%	NKX2-5
3278	apoptosis involved in heart morphogenesis	16.777	67.56	1/24 4.1%	1/14305 0.0%	NKX2-5
3285	septum secundum development	16.777	67.56	1/24 4.1%	1/14305 0.0%	NKX2-5
60678	dichotomous subdivision of terminal units involved in ureteric bud branching	16.777	67.56	1/24 4.1%	1/14305 0.0%	FOXD1
3342	proepicardium development	16.777	67.56	1/24 4.1%	1/14305 0.0%	NKX2-5
3343	septum transversum development	16.777	67.56	1/24 4.1%	1/14305 0.0%	NKX2-5
60767	epithelial cell proliferation involved in prostate gland development	16.777	67.56	1/24 4.1%	1/14305 0.0%	SOX9
7542	primary sex determination, germ-line	16.777	67.56	1/24 4.1%	1/14305 0.0%	SOX9
72127	renal capsule development	16.777	67.56	1/24 4.1%	1/14305 0.0%	FOXD1
72129	renal capsule formation	16.777	67.56	1/24 4.1%	1/14305 0.0%	FOXD1
72128	renal capsule morphogenesis	16.777	67.56	1/24 4.1%	1/14305 0.0%	FOXD1
72130	renal capsule specification	16.777	67.56	1/24 4.1%	1/14305 0.0%	FOXD1
60920	pacemaker cell differentiation	16.777	67.56	1/24 4.1%	1/14305 0.0%	NKX2-5
60922	atrioventricular node cell differentiation	16.777	67.56	1/24 4.1%	1/14305 0.0%	NKX2-5
60923	cardiac muscle cell fate commitment	16.777	67.56	1/24 4.1%	1/14305 0.0%	NKX2-5
60926	pacemaker cell development	16.777	67.56	1/24 4.1%	1/14305 0.0%	NKX2-5
60927	pacemaker cell fate commitment	16.777	67.56	1/24 4.1%	1/14305 0.0%	NKX2-5
60928	atrioventricular node cell development	16.777	67.56	1/24 4.1%	1/14305 0.0%	NKX2-5
60929	atrioventricular node cell fate commitment	16.777	67.56	1/24 4.1%	1/14305 0.0%	NKX2-5
60932	His-Purkinje system cell differentiation	16.777	67.56	1/24 4.1%	1/14305 0.0%	NKX2-5
72213	metanephric capsule development	16.777	67.56	1/24 4.1%	1/14305 0.0%	FOXD1
18992	germ-line sex determination	16.777	67.56	1/24 4.1%	1/14305 0.0%	SOX9
72265	metanephric capsule morphogenesis	16.777	67.56	1/24 4.1%	1/14305 0.0%	FOXD1
72267	metanephric capsule specification	16.777	67.56	1/24 4.1%	1/14305 0.0%	FOXD1
72266	metanephric capsule formation	16.777	67.56	1/24 4.1%	1/14305 0.0%	FOXD1
19100	male germ-line sex determination	16.777	67.56	1/24 4.1%	1/14305 0.0%	SOX9
45639	positive regulation of myeloid cell differentiation	17.334	69.428	2/24 8.3%	37/14305 0.2%	TAL1 ARNT
22414	reproductive process	17.724	70.612	6/24 25.0%	807/14305 5.6%	FOXA1 TBP HNF1B AHR SOX9 PBX1
3	reproduction	18.064	71.585	6/24 25.0%	810/14305 5.6%	FOXA1 TBP HNF1B AHR SOX9 PBX1
1824	blastocyst development	18.278	72.054	2/24 8.3%	38/14305 0.2%	SRF HNF1B
60828	regulation of canonical Wnt receptor signaling pathway	19.246	75.081	2/24 8.3%	39/14305 0.2%	SOX17 NKX2-5
48663	neuron fate commitment	19.246	75.081	2/24 8.3%	39/14305 0.2%	FOXA1 FOXA2
42221	response to chemical stimulus	19.441	75.449	8/24 33.3%	1465/14305 10.2%	FOXA1 SRF ARNT HNF1B AHR NR3C1 NKX2-5 FOXA2
1501	skeletal system development	20.968	80.956	4/24 16.6%	332/14305 2.3%	EN1 SOX9 PBX1 SOX5
31016	pancreas development	21.255	81.64	2/24 8.3%	41/14305 0.2%	HNF1B FOXA2
44087	regulation of cellular component biogenesis	22.566	86.235	3/24 12.5%	158/14305 1.1%	SRF AHR NKX2-5
48608	reproductive structure development	24.656	93.742	3/24 12.5%	163/14305 1.1%	FOXA1 AHR SOX9
1570	vasculogenesis	25.556	96.676	2/24 8.3%	45/14305 0.3%	SOX17 NKX2-5
10033	response to organic substance	25.826	97.205	6/24 25.0%	869/14305 6.0%	FOXA1 SRF HNF1B NR3C1 NKX2-5 FOXA2
1704	formation of primary germ layer	26.691	99.957	2/24 8.3%	46/14305 0.3%	SOX17 FOXA2
7548	sex differentiation	30.151	112.35	3/24 12.5%	175/14305 1.2%	HNF1B SOX9 PBX1
16202	regulation of striated muscle tissue development	31.462	112.61	2/24 8.3%	50/14305 0.3%	SOX9 NKX2-5
48634	regulation of muscle organ development	32.712	112.61	2/24 8.3%	51/14305 0.3%	SOX9 NKX2-5
60516	primary prostatic bud elongation	33.528	112.61	1/24 4.1%	2/14305 0.0%	SOX9
3283	atrial septum development	33.528	112.61	1/24 4.1%	2/14305 0.0%	NKX2-5
3348	cardiac endothelial cell differentiation	33.528	112.61	1/24 4.1%	2/14305 0.0%	SOX17
3350	pulmonary myocardium development	33.528	112.61	1/24 4.1%	2/14305 0.0%	NKX2-5
60738	epithelial-mesenchymal signaling involved in prostate gland development	33.528	112.61	1/24 4.1%	2/14305 0.0%	FOXA1
60741	prostate gland stromal morphogenesis	33.528	112.61	1/24 4.1%	2/14305 0.0%	FOXA1
7538	primary sex determination	33.528	112.61	1/24 4.1%	2/14305 0.0%	SOX9
60913	cardiac cell fate determination	33.528	112.61	1/24 4.1%	2/14305 0.0%	SOX17
60956	endocardial cell differentiation	33.528	112.61	1/24 4.1%	2/14305 0.0%	SOX17
60971	embryonic heart tube left/right pattern formation	33.528	112.61	1/24 4.1%	2/14305 0.0%	NKX2-5
60972	left/right pattern formation	33.528	112.61	1/24 4.1%	2/14305 0.0%	NKX2-5
61017	hepatoblast differentiation	33.528	112.61	1/24 4.1%	2/14305 0.0%	HNF1B
42663	regulation of endodermal cell fate specification	33.528	112.61	1/24 4.1%	2/14305 0.0%	HNF1B
1705	ectoderm formation	33.528	112.61	1/24 4.1%	2/14305 0.0%	FOXA2
55005	ventricular cardiac myofibril development	33.528	112.61	1/24 4.1%	2/14305 0.0%	NKX2-5
55011	atrial cardiac muscle cell differentiation	33.528	112.61	1/24 4.1%	2/14305 0.0%	NKX2-5
55014	atrial cardiac muscle cell development	33.528	112.61	1/24 4.1%	2/14305 0.0%	NKX2-5
1826	inner cell mass cell differentiation	33.528	112.61	1/24 4.1%	2/14305 0.0%	HNF1B
45899	positive regulation of RNA polymerase II transcriptional preinitiation complex assembly	33.528	112.61	1/24 4.1%	2/14305 0.0%	AHR
60413	atrial septum morphogenesis	33.528	112.61	1/24 4.1%	2/14305 0.0%	NKX2-5
30178	negative regulation of Wnt receptor signaling pathway	36.602	122.39	2/24 8.3%	54/14305 0.3%	SOX17 NKX2-5
10467	gene expression	37.007	123.19	7/24 29.1%	1262/14305 8.8%	TBP ELF5 ARNT AHR NR3C1 NFE2L1 SOX5
42060	wound healing	43.272	143.04	3/24 12.5%	199/14305 1.3%	SRF ARNT FOXA2
9953	dorsal/ventral pattern formation	43.541	143.04	2/24 8.3%	59/14305 0.4%	EN1 FOXA2
10001	glial cell differentiation	43.541	143.04	2/24 8.3%	59/14305 0.4%	SOX9 SOX5
1657	ureteric bud development	44.997	146.94	2/24 8.3%	60/14305 0.4%	FOXD1 PBX1
7398	ectoderm development	45.121	146.94	3/24 12.5%	202/14305 1.4%	ELF5 SOX9 FOXA2
32355	response to estradiol stimulus	49.497	151.77	2/24 8.3%	63/14305 0.4%	FOXA1 NKX2-5
3161	cardiac conduction system development	50.251	151.77	1/24 4.1%	3/14305 0.0%	NKX2-5
3164	His-Purkinje system development	50.251	151.77	1/24 4.1%	3/14305 0.0%	NKX2-5
3166	bundle of His development	50.251	151.77	1/24 4.1%	3/14305 0.0%	NKX2-5
3207	cardiac chamber formation	50.251	151.77	1/24 4.1%	3/14305 0.0%	NKX2-5
3211	cardiac ventricle formation	50.251	151.77	1/24 4.1%	3/14305 0.0%	NKX2-5
60684	epithelial-mesenchymal cell signaling	50.251	151.77	1/24 4.1%	3/14305 0.0%	FOXA1
60737	prostate gland morphogenetic growth	50.251	151.77	1/24 4.1%	3/14305 0.0%	SOX9
10662	regulation of striated muscle cell apoptosis	50.251	151.77	1/24 4.1%	3/14305 0.0%	NKX2-5
10664	negative regulation of striated muscle cell apoptosis	50.251	151.77	1/24 4.1%	3/14305 0.0%	NKX2-5
10665	regulation of cardiac muscle cell apoptosis	50.251	151.77	1/24 4.1%	3/14305 0.0%	NKX2-5
10667	negative regulation of cardiac muscle cell apoptosis	50.251	151.77	1/24 4.1%	3/14305 0.0%	NKX2-5
60914	heart formation	50.251	151.77	1/24 4.1%	3/14305 0.0%	SOX17
10832	negative regulation of myotube differentiation	50.251	151.77	1/24 4.1%	3/14305 0.0%	NKX2-5
51929	positive regulation of calcium ion transport via voltage-gated calcium channel activity	50.251	151.77	1/24 4.1%	3/14305 0.0%	NKX2-5
42789	mRNA transcription from RNA polymerase II promoter	50.251	151.77	1/24 4.1%	3/14305 0.0%	ARNT
32568	general transcription from RNA polymerase II promoter	50.251	151.77	1/24 4.1%	3/14305 0.0%	TBP
51154	negative regulation of striated muscle cell differentiation	50.251	151.77	1/24 4.1%	3/14305 0.0%	NKX2-5
60485	mesenchyme development	51.042	153.53	2/24 8.3%	64/14305 0.4%	SOX9 NKX2-5
8283	cell proliferation	54.839	164.3	4/24 16.6%	434/14305 3.0%	TAL1 ELF5 HNF1B SOX9
48514	blood vessel morphogenesis	57.22	170.75	3/24 12.5%	220/14305 1.5%	SOX17 SRF NKX2-5
9725	response to hormone stimulus	58.019	172.45	4/24 16.6%	441/14305 3.0%	FOXA1 SRF NKX2-5 FOXA2
51130	positive regulation of cellular component organization	58.673	173.7	3/24 12.5%	222/14305 1.5%	SRF AHR NKX2-5
42063	gliogenesis	59.094	174.26	2/24 8.3%	69/14305 0.4%	SOX9 SOX5
21915	neural tube development	64.187	188.51	2/24 8.3%	72/14305 0.5%	EN1 FOXA2
90184	positive regulation of kidney development	66.948	188.51	1/24 4.1%	4/14305 0.0%	FOXD1
60528	secretory columnal luminar epithelial cell differentiation involved in prostate glandular acinus development	66.948	188.51	1/24 4.1%	4/14305 0.0%	FOXA1
60561	apoptosis involved in morphogenesis	66.948	188.51	1/24 4.1%	4/14305 0.0%	NKX2-5
60743	epithelial cell maturation involved in prostate gland development	66.948	188.51	1/24 4.1%	4/14305 0.0%	FOXA1
33145	positive regulation of steroid hormone receptor signaling pathway	66.948	188.51	1/24 4.1%	4/14305 0.0%	FOXA1
33148	positive regulation of estrogen receptor signaling pathway	66.948	188.51	1/24 4.1%	4/14305 0.0%	FOXA1
43619	regulation of transcription from RNA polymerase II promoter in response to oxidative stress	66.948	188.51	1/24 4.1%	4/14305 0.0%	ARNT
60009	Sertoli cell development	66.948	188.51	1/24 4.1%	4/14305 0.0%	SOX9
60164	regulation of timing of neuron differentiation	66.948	188.51	1/24 4.1%	4/14305 0.0%	SOX5
60214	endocardium formation	66.948	188.51	1/24 4.1%	4/14305 0.0%	SOX17
2042	cell migration involved in sprouting angiogenesis	66.948	188.51	1/24 4.1%	4/14305 0.0%	SRF
6937	regulation of muscle contraction	67.69	189.89	2/24 8.3%	74/14305 0.5%	SRF NKX2-5
45637	regulation of myeloid cell differentiation	69.474	194.16	2/24 8.3%	75/14305 0.5%	TAL1 ARNT
9058	biosynthetic process	69.915	194.67	8/24 33.3%	1797/14305 12.5%	TBP ELF5 ARNT AHR NR3C1 PBX1 NFE2L1 SOX5
51216	cartilage development	73.105	202.8	2/24 8.3%	77/14305 0.5%	SOX9 SOX5
22612	gland morphogenesis	76.821	212.32	2/24 8.3%	79/14305 0.5%	FOXA1 SOX9
7369	gastrulation	78.71	216.74	2/24 8.3%	80/14305 0.5%	SOX17 FOXA2
90304	nucleic acid metabolic process	82.693	218.22	7/24 29.1%	1460/14305 10.2%	TBP ELF5 ARNT AHR NR3C1 NFE2L1 SOX5
70741	response to interleukin-6	83.617	218.22	1/24 4.1%	5/14305 0.0%	FOXA2
3157	endocardium development	83.617	218.22	1/24 4.1%	5/14305 0.0%	SOX17
3160	endocardium morphogenesis	83.617	218.22	1/24 4.1%	5/14305 0.0%	SOX17
30917	midbrain-hindbrain boundary development	83.617	218.22	1/24 4.1%	5/14305 0.0%	EN1
21903	rostrocaudal neural tube patterning	83.617	218.22	1/24 4.1%	5/14305 0.0%	EN1
60841	venous blood vessel development	83.617	218.22	1/24 4.1%	5/14305 0.0%	NKX2-5
10765	positive regulation of sodium ion transport	83.617	218.22	1/24 4.1%	5/14305 0.0%	NKX2-5
10830	regulation of myotube differentiation	83.617	218.22	1/24 4.1%	5/14305 0.0%	NKX2-5
32352	positive regulation of hormone metabolic process	83.617	218.22	1/24 4.1%	5/14305 0.0%	ARNT
43618	regulation of transcription from RNA polymerase II promoter in response to stress	83.617	218.22	1/24 4.1%	5/14305 0.0%	ARNT
60055	angiogenesis involved in wound healing	83.617	218.22	1/24 4.1%	5/14305 0.0%	SRF
51890	regulation of cardioblast differentiation	83.617	218.22	1/24 4.1%	5/14305 0.0%	NKX2-5
51891	positive regulation of cardioblast differentiation	83.617	218.22	1/24 4.1%	5/14305 0.0%	NKX2-5
46886	positive regulation of hormone biosynthetic process	83.617	218.22	1/24 4.1%	5/14305 0.0%	ARNT
9719	response to endogenous stimulus	85.599	222.62	4/24 16.6%	493/14305 3.4%	FOXA1 SRF NKX2-5 FOXA2
90257	regulation of muscle system process	86.477	224.12	2/24 8.3%	84/14305 0.5%	SRF NKX2-5
30278	regulation of ossification	90.484	233.7	2/24 8.3%	86/14305 0.6%	SOX9 PBX1
35113	embryonic appendage morphogenesis	92.519	236.51	2/24 8.3%	87/14305 0.6%	EN1 PBX1
30111	regulation of Wnt receptor signaling pathway	92.519	236.51	2/24 8.3%	87/14305 0.6%	SOX17 NKX2-5
30326	embryonic limb morphogenesis	92.519	236.51	2/24 8.3%	87/14305 0.6%	EN1 PBX1
1568	blood vessel development	95.412	240.69	3/24 12.5%	265/14305 1.8%	SOX17 SRF NKX2-5
2067	glandular epithelial cell differentiation	100.26	240.69	1/24 4.1%	6/14305 0.0%	FOXA1
9299	mRNA transcription	100.26	240.69	1/24 4.1%	6/14305 0.0%	ARNT
40034	regulation of development, heterochronic	100.26	240.69	1/24 4.1%	6/14305 0.0%	SOX5
3209	cardiac atrium morphogenesis	100.26	240.69	1/24 4.1%	6/14305 0.0%	NKX2-5
3230	cardiac atrium development	100.26	240.69	1/24 4.1%	6/14305 0.0%	NKX2-5
48505	regulation of timing of cell differentiation	100.26	240.69	1/24 4.1%	6/14305 0.0%	SOX5
10656	negative regulation of muscle cell apoptosis	100.26	240.69	1/24 4.1%	6/14305 0.0%	NKX2-5
8634	negative regulation of survival gene product expression	100.26	240.69	1/24 4.1%	6/14305 0.0%	FOXA1
33233	regulation of protein sumoylation	100.26	240.69	1/24 4.1%	6/14305 0.0%	ARNT
33235	positive regulation of protein sumoylation	100.26	240.69	1/24 4.1%	6/14305 0.0%	ARNT
32331	negative regulation of chondrocyte differentiation	100.26	240.69	1/24 4.1%	6/14305 0.0%	SOX9
43620	regulation of transcription in response to stress	100.26	240.69	1/24 4.1%	6/14305 0.0%	ARNT
60008	Sertoli cell differentiation	100.26	240.69	1/24 4.1%	6/14305 0.0%	SOX9
1706	endoderm formation	100.26	240.69	1/24 4.1%	6/14305 0.0%	SOX17
55003	cardiac myofibril assembly	100.26	240.69	1/24 4.1%	6/14305 0.0%	NKX2-5
30513	positive regulation of BMP signaling pathway	100.26	240.69	1/24 4.1%	6/14305 0.0%	FOXD1
45898	regulation of RNA polymerase II transcriptional preinitiation complex assembly	100.26	240.69	1/24 4.1%	6/14305 0.0%	AHR
60412	ventricular septum morphogenesis	100.26	240.69	1/24 4.1%	6/14305 0.0%	NKX2-5
1944	vasculature development	103.44	247.53	3/24 12.5%	273/14305 1.9%	SOX17 SRF NKX2-5
30099	myeloid cell differentiation	109.53	261.26	2/24 8.3%	95/14305 0.6%	SPIB TAL1
65008	regulation of biological quality	110.77	263.39	7/24 29.1%	1542/14305 10.7%	FOXA1 SOX17 TAL1 SRF MAFG HNF1B FOXA2
60600	dichotomous subdivision of an epithelial terminal unit	116.88	274.42	1/24 4.1%	7/14305 0.0%	FOXD1
33146	regulation of estrogen receptor signaling pathway	116.88	274.42	1/24 4.1%	7/14305 0.0%	FOXA1
45821	positive regulation of glycolysis	116.88	274.42	1/24 4.1%	7/14305 0.0%	ARNT
30502	negative regulation of bone mineralization	116.88	274.42	1/24 4.1%	7/14305 0.0%	SOX9
9611	response to wounding	117.74	275.59	4/24 16.6%	541/14305 3.7%	SRF ARNT NFE2L1 FOXA2
42127	regulation of cell proliferation	119.75	279.28	5/24 20.8%	848/14305 5.9%	MAFG ARNT SOX9 NKX2-5 PBX1
35107	appendage morphogenesis	120.81	279.28	2/24 8.3%	100/14305 0.6%	EN1 PBX1
35108	limb morphogenesis	120.81	279.28	2/24 8.3%	100/14305 0.6%	EN1 PBX1
1822	kidney development	120.81	279.28	2/24 8.3%	100/14305 0.6%	FOXD1 HNF1B
30324	lung development	125.46	289.13	2/24 8.3%	102/14305 0.7%	FOXA1 FOXA2
72001	renal system development	127.81	293.66	2/24 8.3%	103/14305 0.7%	FOXD1 HNF1B
48736	appendage development	130.19	294.02	2/24 8.3%	104/14305 0.7%	EN1 PBX1
60173	limb development	130.19	294.02	2/24 8.3%	104/14305 0.7%	EN1 PBX1
30323	respiratory tube development	132.58	294.02	2/24 8.3%	105/14305 0.7%	FOXA1 FOXA2
90183	regulation of kidney development	133.47	294.02	1/24 4.1%	8/14305 0.0%	FOXD1
60644	mammary gland epithelial cell differentiation	133.47	294.02	1/24 4.1%	8/14305 0.0%	ELF5
10470	regulation of gastrulation	133.47	294.02	1/24 4.1%	8/14305 0.0%	HNF1B
51489	regulation of filopodium assembly	133.47	294.02	1/24 4.1%	8/14305 0.0%	SRF
51491	positive regulation of filopodium assembly	133.47	294.02	1/24 4.1%	8/14305 0.0%	SRF
10623	developmental programmed cell death	133.47	294.02	1/24 4.1%	8/14305 0.0%	NKX2-5
70168	negative regulation of biomineral formation	133.47	294.02	1/24 4.1%	8/14305 0.0%	SOX9
45662	negative regulation of myoblast differentiation	133.47	294.02	1/24 4.1%	8/14305 0.0%	SOX9
60037	pharyngeal system development	133.47	294.02	1/24 4.1%	8/14305 0.0%	NKX2-5
55015	ventricular cardiac muscle cell development	133.47	294.02	1/24 4.1%	8/14305 0.0%	NKX2-5
60347	heart trabecula formation	133.47	294.02	1/24 4.1%	8/14305 0.0%	NKX2-5
7420	brain development	137.01	300.93	3/24 12.5%	303/14305 2.1%	EN1 HNF1B FOXA2
34097	response to cytokine stimulus	137.42	300.96	2/24 8.3%	107/14305 0.7%	SRF FOXA2
16568	chromatin modification	146.89	320.77	3/24 12.5%	311/14305 2.1%	FOXA1 NR3C1 FOXA2
35162	embryonic hemopoiesis	150.03	323.84	1/24 4.1%	9/14305 0.0%	PBX1
30225	macrophage differentiation	150.03	323.84	1/24 4.1%	9/14305 0.0%	SPIB
46885	regulation of hormone biosynthetic process	150.03	323.84	1/24 4.1%	9/14305 0.0%	ARNT
31648	protein destabilization	150.03	323.84	1/24 4.1%	9/14305 0.0%	SOX17
60541	respiratory system development	152.41	328.03	2/24 8.3%	113/14305 0.7%	FOXA1 FOXA2
43627	response to estrogen stimulus	154.97	332.6	2/24 8.3%	114/14305 0.7%	FOXA1 NKX2-5
51789	response to protein stimulus	162.78	345.59	2/24 8.3%	117/14305 0.8%	HNF1B NR3C1
2070	epithelial cell maturation	166.56	345.59	1/24 4.1%	10/14305 0.0%	FOXA1
60602	branch elongation of an epithelium	166.56	345.59	1/24 4.1%	10/14305 0.0%	SOX9
10453	regulation of cell fate commitment	166.56	345.59	1/24 4.1%	10/14305 0.0%	HNF1B
60736	prostate gland growth	166.56	345.59	1/24 4.1%	10/14305 0.0%	SOX9
3401	axis elongation	166.56	345.59	1/24 4.1%	10/14305 0.0%	SOX9
10660	regulation of muscle cell apoptosis	166.56	345.59	1/24 4.1%	10/14305 0.0%	NKX2-5
30238	male sex determination	166.56	345.59	1/24 4.1%	10/14305 0.0%	SOX9
42659	regulation of cell fate specification	166.56	345.59	1/24 4.1%	10/14305 0.0%	HNF1B
55117	regulation of cardiac muscle contraction	166.56	345.59	1/24 4.1%	10/14305 0.0%	NKX2-5
60343	trabecula formation	166.56	345.59	1/24 4.1%	10/14305 0.0%	NKX2-5
60411	cardiac septum morphogenesis	166.56	345.59	1/24 4.1%	10/14305 0.0%	NKX2-5
44249	cellular biosynthetic process	177.02	366.26	7/24 29.1%	1687/14305 11.7%	TBP ELF5 ARNT AHR NR3C1 NFE2L1 SOX5
2065	columnar/cuboidal epithelial cell differentiation	183.07	368.61	1/24 4.1%	11/14305 0.0%	FOXA1
21533	cell differentiation in hindbrain	183.07	368.61	1/24 4.1%	11/14305 0.0%	FOXA2
60525	prostate glandular acinus development	183.07	368.61	1/24 4.1%	11/14305 0.0%	FOXA1
3281	ventricular septum development	183.07	368.61	1/24 4.1%	11/14305 0.0%	NKX2-5
60742	epithelial cell differentiation involved in prostate gland development	183.07	368.61	1/24 4.1%	11/14305 0.0%	FOXA1
7512	adult heart development	183.07	368.61	1/24 4.1%	11/14305 0.0%	NKX2-5
32414	positive regulation of ion transmembrane transporter activity	183.07	368.61	1/24 4.1%	11/14305 0.0%	NKX2-5
55012	ventricular cardiac muscle cell differentiation	183.07	368.61	1/24 4.1%	11/14305 0.0%	NKX2-5
51150	regulation of smooth muscle cell differentiation	183.07	368.61	1/24 4.1%	11/14305 0.0%	SRF
2040	sprouting angiogenesis	183.07	368.61	1/24 4.1%	11/14305 0.0%	SRF
30949	positive regulation of vascular endothelial growth factor receptor signaling pathway	199.56	396.47	1/24 4.1%	12/14305 0.0%	ARNT
43534	blood vessel endothelial cell migration	199.56	396.47	1/24 4.1%	12/14305 0.0%	SRF
43586	tongue development	199.56	396.47	1/24 4.1%	12/14305 0.0%	NKX2-5
45885	positive regulation of survival gene product expression	199.56	396.47	1/24 4.1%	12/14305 0.0%	NKX2-5
6110	regulation of glycolysis	199.56	396.47	1/24 4.1%	12/14305 0.0%	ARNT
32844	regulation of homeostatic process	207.17	410.49	2/24 8.3%	133/14305 0.9%	TAL1 ARNT
51090	regulation of transcription factor activity	215.99	420.24	2/24 8.3%	136/14305 0.9%	FOXA1 PBX1
90046	regulation of transcription regulator activity	215.99	420.24	2/24 8.3%	136/14305 0.9%	FOXA1 PBX1
10575	positive regulation vascular endothelial growth factor production	216.01	420.24	1/24 4.1%	13/14305 0.0%	ARNT
45661	regulation of myoblast differentiation	216.01	420.24	1/24 4.1%	13/14305 0.0%	SOX9
32350	regulation of hormone metabolic process	216.01	420.24	1/24 4.1%	13/14305 0.0%	ARNT
46716	muscle cell homeostasis	216.01	420.24	1/24 4.1%	13/14305 0.0%	SRF
32411	positive regulation of transporter activity	216.01	420.24	1/24 4.1%	13/14305 0.0%	NKX2-5
30878	thyroid gland development	232.44	445.27	1/24 4.1%	14/14305 0.0%	NKX2-5
32330	regulation of chondrocyte differentiation	232.44	445.27	1/24 4.1%	14/14305 0.0%	SOX9
55006	cardiac cell development	232.44	445.27	1/24 4.1%	14/14305 0.0%	NKX2-5
55013	cardiac muscle cell development	232.44	445.27	1/24 4.1%	14/14305 0.0%	NKX2-5
1829	trophectodermal cell differentiation	232.44	445.27	1/24 4.1%	14/14305 0.0%	SRF
2028	regulation of sodium ion transport	232.44	445.27	1/24 4.1%	14/14305 0.0%	NKX2-5
35466	regulation of signaling pathway	233.05	445.29	5/24 20.8%	1003/14305 7.0%	FOXA1 FOXD1 SOX17 ARNT NKX2-5
6139	nucleobase, nucleoside, nucleotide and nucleic acid metabolic process	236.36	450.47	7/24 29.1%	1786/14305 12.4%	TBP ELF5 ARNT AHR NR3C1 NFE2L1 SOX5
43066	negative regulation of apoptosis	242.19	460.41	3/24 12.5%	376/14305 2.6%	FOXA1 HNF1B NKX2-5
10574	regulation of vascular endothelial growth factor production	248.85	466.13	1/24 4.1%	15/14305 0.1%	ARNT
21904	dorsal/ventral neural tube patterning	248.85	466.13	1/24 4.1%	15/14305 0.1%	FOXA2
45604	regulation of epidermal cell differentiation	248.85	466.13	1/24 4.1%	15/14305 0.1%	MAFG
30325	adrenal gland development	248.85	466.13	1/24 4.1%	15/14305 0.1%	PBX1
51925	regulation of calcium ion transport via voltage-gated calcium channel activity	248.85	466.13	1/24 4.1%	15/14305 0.1%	NKX2-5
35468	positive regulation of signaling pathway	248.93	466.13	3/24 12.5%	380/14305 2.6%	FOXA1 FOXD1 ARNT
43069	negative regulation of programmed cell death	250.64	468.15	3/24 12.5%	381/14305 2.6%	FOXA1 HNF1B NKX2-5
30155	regulation of cell adhesion	252.85	471.1	2/24 8.3%	148/14305 1.0%	SRF ARNT
60548	negative regulation of cell death	264.48	487.71	3/24 12.5%	389/14305 2.7%	FOXA1 HNF1B NKX2-5
3279	cardiac septum development	265.22	487.71	1/24 4.1%	16/14305 0.1%	NKX2-5
30947	regulation of vascular endothelial growth factor receptor signaling pathway	265.22	487.71	1/24 4.1%	16/14305 0.1%	ARNT
1502	cartilage condensation	265.22	487.71	1/24 4.1%	16/14305 0.1%	SOX9
45823	positive regulation of heart contraction	265.22	487.71	1/24 4.1%	16/14305 0.1%	NKX2-5
1525	angiogenesis	265.67	487.71	2/24 8.3%	152/14305 1.0%	SOX17 SRF
10817	regulation of hormone levels	268.91	492.46	2/24 8.3%	153/14305 1.0%	FOXA1 HNF1B

## Sheet: TF-GO selected
GO ID	GO description	p-val	Corrected p-val	Cluster frequency	Total frequency	Genes (TF)
3279	cardiac septum development	265.22	487.71	1/24 4.1%	16/14305 0.1%	NKX2-5
30947	regulation of vascular endothelial growth factor receptor signaling pathway	265.22	487.71	1/24 4.1%	16/14305 0.1%	ARNT
1502	cartilage condensation	265.22	487.71	1/24 4.1%	16/14305 0.1%	SOX9
45823	positive regulation of heart contraction	265.22	487.71	1/24 4.1%	16/14305 0.1%	NKX2-5
1525	angiogenesis	265.67	487.71	2/24 8.3%	152/14305 1.0%	SOX17 SRF
51925	regulation of calcium ion transport via voltage-gated calcium channel activity	248.85	466.13	1/24 4.1%	15/14305 0.1%	NKX2-5
2028	regulation of sodium ion transport	232.44	445.27	1/24 4.1%	14/14305 0.0%	NKX2-5
55006	cardiac cell development	232.44	445.27	1/24 4.1%	14/14305 0.0%	NKX2-5
55013	cardiac muscle cell development	232.44	445.27	1/24 4.1%	14/14305 0.0%	NKX2-5
46716	muscle cell homeostasis	216.01	420.24	1/24 4.1%	13/14305 0.0%	SRF
45661	regulation of myoblast differentiation	216.01	420.24	1/24 4.1%	13/14305 0.0%	SOX9
6110	regulation of glycolysis	199.56	396.47	1/24 4.1%	12/14305 0.0%	ARNT
32844	regulation of homeostatic process	207.17	410.49	2/24 8.3%	133/14305 0.9%	TAL1 ARNT
55012	ventricular cardiac muscle cell differentiation	183.07	368.61	1/24 4.1%	11/14305 0.0%	NKX2-5
7512	adult heart development	183.07	368.61	1/24 4.1%	11/14305 0.0%	NKX2-5
3281	ventricular septum development	183.07	368.61	1/24 4.1%	11/14305 0.0%	NKX2-5
60411	cardiac septum morphogenesis	166.56	345.59	1/24 4.1%	10/14305 0.0%	NKX2-5
55117	regulation of cardiac muscle contraction	166.56	345.59	1/24 4.1%	10/14305 0.0%	NKX2-5
10660	regulation of muscle cell apoptosis	166.56	345.59	1/24 4.1%	10/14305 0.0%	NKX2-5
60347	heart trabecula formation	133.47	294.02	1/24 4.1%	8/14305 0.0%	NKX2-5
30323	respiratory tube development	132.58	294.02	2/24 8.3%	105/14305 0.7%	FOXA1 FOXA2
30324	lung development	125.46	289.13	2/24 8.3%	102/14305 0.7%	FOXA1 FOXA2
45821	positive regulation of glycolysis	116.88	274.42	1/24 4.1%	7/14305 0.0%	ARNT
60412	ventricular septum morphogenesis	100.26	240.69	1/24 4.1%	6/14305 0.0%	NKX2-5
1944	vasculature development	103.44	247.53	3/24 12.5%	273/14305 1.9%	SOX17 SRF NKX2-5
55003	cardiac myofibril assembly	100.26	240.69	1/24 4.1%	6/14305 0.0%	NKX2-5
3209	cardiac atrium morphogenesis	100.26	240.69	1/24 4.1%	6/14305 0.0%	NKX2-5
3230	cardiac atrium development	100.26	240.69	1/24 4.1%	6/14305 0.0%	NKX2-5
1568	blood vessel development	95.412	240.69	3/24 12.5%	265/14305 1.8%	SOX17 SRF NKX2-5
90257	regulation of muscle system process	86.477	224.12	2/24 8.3%	84/14305 0.5%	SRF NKX2-5
60841	venous blood vessel development	83.617	218.22	1/24 4.1%	5/14305 0.0%	NKX2-5
70741	response to interleukin-6	83.617	218.22	1/24 4.1%	5/14305 0.0%	FOXA2
51216	cartilage development	73.105	202.8	2/24 8.3%	77/14305 0.5%	SOX9 SOX5
6937	regulation of muscle contraction	67.69	189.89	2/24 8.3%	74/14305 0.5%	SRF NKX2-5
51929	positive regulation of calcium ion transport via voltage-gated calcium channel activity	50.251	151.77	1/24 4.1%	3/14305 0.0%	NKX2-5
60914	heart formation	50.251	151.77	1/24 4.1%	3/14305 0.0%	SOX17
10662	regulation of striated muscle cell apoptosis	50.251	151.77	1/24 4.1%	3/14305 0.0%	NKX2-5
3207	cardiac chamber formation	50.251	151.77	1/24 4.1%	3/14305 0.0%	NKX2-5
3211	cardiac ventricle formation	50.251	151.77	1/24 4.1%	3/14305 0.0%	NKX2-5
3161	cardiac conduction system development	50.251	151.77	1/24 4.1%	3/14305 0.0%	NKX2-5
55005	ventricular cardiac myofibril development	33.528	112.61	1/24 4.1%	2/14305 0.0%	NKX2-5
60913	cardiac cell fate determination	33.528	112.61	1/24 4.1%	2/14305 0.0%	SOX17
3348	cardiac endothelial cell differentiation	33.528	112.61	1/24 4.1%	2/14305 0.0%	SOX17
3350	pulmonary myocardium development	33.528	112.61	1/24 4.1%	2/14305 0.0%	NKX2-5
16202	regulation of striated muscle tissue development	31.462	112.61	2/24 8.3%	50/14305 0.3%	SOX9 NKX2-5
48634	regulation of muscle organ development	32.712	112.61	2/24 8.3%	51/14305 0.3%	SOX9 NKX2-5
1570	vasculogenesis	25.556	96.676	2/24 8.3%	45/14305 0.3%	SOX17 NKX2-5
60928	atrioventricular node cell development	16.777	67.56	1/24 4.1%	1/14305 0.0%	NKX2-5
60929	atrioventricular node cell fate commitment	16.777	67.56	1/24 4.1%	1/14305 0.0%	NKX2-5
60923	cardiac muscle cell fate commitment	16.777	67.56	1/24 4.1%	1/14305 0.0%	NKX2-5
3222	ventricular trabecular myocardium morphogenesis	16.777	67.56	1/24 4.1%	1/14305 0.0%	NKX2-5
3278	apoptosis involved in heart morphogenesis	16.777	67.56	1/24 4.1%	1/14305 0.0%	NKX2-5
3165	cardiac Purkinje fiber development	16.777	67.56	1/24 4.1%	1/14305 0.0%	NKX2-5
3168	cardiac Purkinje fiber cell differentiation	16.777	67.56	1/24 4.1%	1/14305 0.0%	NKX2-5
35051	cardiac cell differentiation	14.646	67.56	2/24 8.3%	34/14305 0.2%	SOX17 NKX2-5
51153	regulation of striated muscle cell differentiation	9.2294	47.674	2/24 8.3%	27/14305 0.1%	SOX9 NKX2-5
48641	regulation of skeletal muscle tissue development	8.5545	44.806	2/24 8.3%	26/14305 0.1%	SOX9 NKX2-5
48742	regulation of skeletal muscle fiber development	5.0319	29.216	2/24 8.3%	20/14305 0.1%	SOX9 NKX2-5
7507	heart development	4.6206	27.91	4/24 16.6%	221/14305 1.5%	SOX17 SRF SOX9 NKX2-5
3007	heart morphogenesis	4.0097	25.027	3/24 12.5%	87/14305 0.6%	SOX17 SRF NKX2-5
51147	regulation of muscle cell differentiation	0.364	2.7	3/24 12.5%	39/14305 0.2%	SRF SOX9 NKX2-5
30097	hemopoiesis	5.64	32.3	4/24 16.6%	233/14305 1.6%	SPIB TAL1 NKX2-5 PBX1
43534	blood vessel endothelial cell migration	199.56	396.47	1/24 4.1%	12/14305 0.0%	SRF
30949	positive regulation of vascular endothelial growth factor receptor signaling pathway	199.56	396.47	1/24 4.1%	12/14305 0.0%	ARNT
10574	regulation of vascular endothelial growth factor production	248.85	466.13	1/24 4.1%	15/14305 0.1%	ARNT
