# Supplementary material for: Identification and Functional Annotation of Genes Related to Horses’ Performance: From GWAS to Post-GWAS
Source: Animals (Basel). 2020 Jul 10;10(7):1173. doi: 10.3390/ani10071173 (PMC7401650; doi:10.3390/ani10071173)
Supplement: Supplementary file 1 [file animals-10-01173-s001.zip › supplementarymaterials/Biological Process of TF/Group9_bussiman.xlsx]

## Sheet: TF-GO (BINGO)
Table Group 9. Gene ontology identification (GO ID), gene ontology description, p-values, corrected p-values, frequency of the clusters and total frequence of trancription factors (TF) identified on group 9. The given TF were analyzed in Cytoscape software (Shannon et al., 2003) using the Biological Networks Gene Ontology tool (BiNGO) (Maere et al., 2005) in order to determine significantly overr…
GO ID	GO description	p-val	Corrected p-val	Cluster frequency	Total frequency	Genes (TF)
6355	regulation of transcription, DNA-dependent	1.2723e-06	0.00027118	11/11 100.0%	1807/14305 12.6%	TFAP2A ELK4 EGR1 RXRA NFYA VDR TAL1 IRF2 FOXL1 SOX10 GATA1
6357	regulation of transcription from RNA polymerase II promoter	1.3792e-06	0.00027118	9/11 81.8%	747/14305 5.2%	TFAP2A EGR1 RXRA NFYA VDR TAL1 IRF2 SOX10 GATA1
51252	regulation of RNA metabolic process	1.7091e-06	0.00027118	11/11 100.0%	1856/14305 12.9%	TFAP2A ELK4 EGR1 RXRA NFYA VDR TAL1 IRF2 FOXL1 SOX10 GATA1
45449	regulation of transcription	7.7115e-05	0.0091767	11/11 100.0%	2622/14305 18.3%	TFAP2A ELK4 EGR1 RXRA NFYA VDR TAL1 IRF2 FOXL1 SOX10 GATA1
10556	regulation of macromolecule biosynthetic process	0.00021445	0.019077	11/11 100.0%	2877/14305 20.1%	TFAP2A ELK4 EGR1 RXRA NFYA VDR TAL1 IRF2 FOXL1 SOX10 GATA1
10468	regulation of gene expression	0.00026027	0.019077	11/11 100.0%	2928/14305 20.4%	TFAP2A ELK4 EGR1 RXRA NFYA VDR TAL1 IRF2 FOXL1 SOX10 GATA1
19219	regulation of nucleobase, nucleoside, nucleotide and nucleic acid metabolic process	0.00035805	0.019077	11/11 100.0%	3014/14305 21.0%	TFAP2A ELK4 EGR1 RXRA NFYA VDR TAL1 IRF2 FOXL1 SOX10 GATA1
31326	regulation of cellular biosynthetic process	0.00036732	0.019077	11/11 100.0%	3021/14305 21.1%	TFAP2A ELK4 EGR1 RXRA NFYA VDR TAL1 IRF2 FOXL1 SOX10 GATA1
51171	regulation of nitrogen compound metabolic process	0.00039359	0.019077	11/11 100.0%	3040/14305 21.2%	TFAP2A ELK4 EGR1 RXRA NFYA VDR TAL1 IRF2 FOXL1 SOX10 GATA1
9889	regulation of biosynthetic process	0.00040078	0.019077	11/11 100.0%	3045/14305 21.2%	TFAP2A ELK4 EGR1 RXRA NFYA VDR TAL1 IRF2 FOXL1 SOX10 GATA1
60255	regulation of macromolecule metabolic process	0.0012533	0.054235	11/11 100.0%	3377/14305 23.6%	TFAP2A ELK4 EGR1 RXRA NFYA VDR TAL1 IRF2 FOXL1 SOX10 GATA1
80090	regulation of primary metabolic process	0.0022002	0.087276	11/11 100.0%	3554/14305 24.8%	TFAP2A ELK4 EGR1 RXRA NFYA VDR TAL1 IRF2 FOXL1 SOX10 GATA1
31323	regulation of cellular metabolic process	0.003814	0.13965	11/11 100.0%	3736/14305 26.1%	TFAP2A ELK4 EGR1 RXRA NFYA VDR TAL1 IRF2 FOXL1 SOX10 GATA1
19222	regulation of metabolic process	0.0064585	0.21959	11/11 100.0%	3919/14305 27.3%	TFAP2A ELK4 EGR1 RXRA NFYA VDR TAL1 IRF2 FOXL1 SOX10 GATA1
7494	midgut development	0.080503	2.5546	2/11 18.1%	6/14305 0.0%	RXRA FOXL1
122	negative regulation of transcription from RNA polymerase II promoter	0.46218	13.75	4/11 36.3%	286/14305 1.9%	EGR1 RXRA VDR IRF2
33280	response to vitamin D	0.64132	17.957	2/11 18.1%	16/14305 0.1%	RXRA VDR
50794	regulation of cellular process	1.0507	27.784	11/11 100.0%	6223/14305 43.5%	TFAP2A ELK4 EGR1 RXRA NFYA VDR TAL1 IRF2 FOXL1 SOX10 GATA1
45944	positive regulation of transcription from RNA polymerase II promoter	1.5118	37.874	4/11 36.3%	388/14305 2.7%	EGR1 RXRA NFYA SOX10
45892	negative regulation of transcription, DNA-dependent	1.6517	39.217	4/11 36.3%	397/14305 2.7%	EGR1 RXRA VDR IRF2
51253	negative regulation of RNA metabolic process	1.7668	39.217	4/11 36.3%	404/14305 2.8%	EGR1 RXRA VDR IRF2
50789	regulation of biological process	1.8557	39.217	11/11 100.0%	6553/14305 45.8%	TFAP2A ELK4 EGR1 RXRA NFYA VDR TAL1 IRF2 FOXL1 SOX10 GATA1
10551	regulation of gene-specific transcription from RNA polymerase II promoter	1.8949	39.217	3/11 27.2%	154/14305 1.0%	RXRA VDR TAL1
30500	regulation of bone mineralization	2.8018	55.568	2/11 18.1%	33/14305 0.2%	TFAP2A VDR
7275	multicellular organismal development	3.0839	58.717	8/11 72.7%	2971/14305 20.7%	TFAP2A EGR1 RXRA VDR TAL1 FOXL1 SOX10 GATA1
65007	biological regulation	3.501	62.2	11/11 100.0%	6942/14305 48.5%	TFAP2A ELK4 EGR1 RXRA NFYA VDR TAL1 IRF2 FOXL1 SOX10 GATA1
70167	regulation of biomineral formation	3.5281	62.2	2/11 18.1%	37/14305 0.2%	TFAP2A VDR
16481	negative regulation of transcription	3.8209	62.837	4/11 36.3%	494/14305 3.4%	EGR1 RXRA VDR IRF2
48518	positive regulation of biological process	3.8283	62.837	7/11 63.6%	2207/14305 15.4%	TFAP2A EGR1 RXRA NFYA VDR TAL1 SOX10
45893	positive regulation of transcription, DNA-dependent	4.0009	63.481	4/11 36.3%	500/14305 3.4%	EGR1 RXRA NFYA SOX10
51254	positive regulation of RNA metabolic process	4.187	64.29	4/11 36.3%	506/14305 3.5%	EGR1 RXRA NFYA SOX10
32583	regulation of gene-specific transcription	4.8501	72.146	3/11 27.2%	212/14305 1.4%	RXRA VDR TAL1
32502	developmental process	5.7273	77.878	8/11 72.7%	3234/14305 22.6%	TFAP2A EGR1 RXRA VDR TAL1 FOXL1 SOX10 GATA1
10629	negative regulation of gene expression	5.7876	77.878	4/11 36.3%	551/14305 3.8%	EGR1 RXRA VDR IRF2
45934	negative regulation of nucleobase, nucleoside, nucleotide and nucleic acid metabolic process	5.9892	77.878	4/11 36.3%	556/14305 3.8%	EGR1 RXRA VDR IRF2
51172	negative regulation of nitrogen compound metabolic process	6.2376	77.878	4/11 36.3%	562/14305 3.9%	EGR1 RXRA VDR IRF2
45941	positive regulation of transcription	6.8012	77.878	4/11 36.3%	575/14305 4.0%	EGR1 RXRA NFYA SOX10
48731	system development	6.8941	77.878	7/11 63.6%	2421/14305 16.9%	TFAP2A EGR1 RXRA VDR TAL1 FOXL1 SOX10
51239	regulation of multicellular organismal process	7.1895	77.878	5/11 45.4%	1066/14305 7.4%	TFAP2A EGR1 RXRA VDR TAL1
48565	digestive tract development	7.5268	77.878	2/11 18.1%	54/14305 0.3%	RXRA FOXL1
10558	negative regulation of macromolecule biosynthetic process	7.6407	77.878	4/11 36.3%	593/14305 4.1%	EGR1 RXRA VDR IRF2
21506	anterior neuropore closure	7.6896	77.878	1/11 9.0%	1/14305 0.0%	TFAP2A
7495	visceral mesoderm-endoderm interaction involved in midgut development	7.6896	77.878	1/11 9.0%	1/14305 0.0%	FOXL1
42368	vitamin D biosynthetic process	7.6896	77.878	1/11 9.0%	1/14305 0.0%	VDR
21995	neuropore closure	7.6896	77.878	1/11 9.0%	1/14305 0.0%	TFAP2A
70314	G1 to G0 transition	7.6896	77.878	1/11 9.0%	1/14305 0.0%	VDR
70564	positive regulation of vitamin D receptor signaling pathway	7.6896	77.878	1/11 9.0%	1/14305 0.0%	VDR
10628	positive regulation of gene expression	8.138	80.701	4/11 36.3%	603/14305 4.2%	EGR1 RXRA NFYA SOX10
31327	negative regulation of cellular biosynthetic process	8.5521	83.078	4/11 36.3%	611/14305 4.2%	EGR1 RXRA VDR IRF2
9890	negative regulation of biosynthetic process	9.0907	86.544	4/11 36.3%	621/14305 4.3%	EGR1 RXRA VDR IRF2
9887	organ morphogenesis	9.885	91.163	4/11 36.3%	635/14305 4.4%	TFAP2A RXRA VDR FOXL1
48513	organ development	10.061	91.163	6/11 54.5%	1791/14305 12.5%	TFAP2A EGR1 RXRA VDR TAL1 FOXL1
55123	digestive system development	10.234	91.163	2/11 18.1%	63/14305 0.4%	RXRA FOXL1
48729	tissue morphogenesis	10.342	91.163	3/11 27.2%	275/14305 1.9%	TFAP2A RXRA VDR
10553	negative regulation of gene-specific transcription from RNA polymerase II promoter	10.559	91.387	2/11 18.1%	64/14305 0.4%	RXRA VDR
45935	positive regulation of nucleobase, nucleoside, nucleotide and nucleic acid metabolic process	11.168	94.925	4/11 36.3%	656/14305 4.5%	EGR1 RXRA NFYA SOX10
48856	anatomical structure development	12.308	101.37	7/11 63.6%	2655/14305 18.5%	TFAP2A EGR1 RXRA VDR TAL1 FOXL1 SOX10
10557	positive regulation of macromolecule biosynthetic process	12.427	101.37	4/11 36.3%	675/14305 4.7%	EGR1 RXRA NFYA SOX10
51173	positive regulation of nitrogen compound metabolic process	12.565	101.37	4/11 36.3%	677/14305 4.7%	EGR1 RXRA NFYA SOX10
9653	anatomical structure morphogenesis	13.25	104.54	5/11 45.4%	1218/14305 8.5%	TFAP2A RXRA VDR FOXL1 SOX10
22603	regulation of anatomical structure morphogenesis	13.426	104.54	3/11 27.2%	301/14305 2.1%	TFAP2A RXRA VDR
30522	intracellular receptor mediated signaling pathway	15.242	104.54	2/11 18.1%	77/14305 0.5%	RXRA VDR
60058	positive regulation of apoptosis involved in mammary gland involution	15.374	104.54	1/11 9.0%	2/14305 0.0%	VDR
10979	regulation of vitamin D 24-hydroxylase activity	15.374	104.54	1/11 9.0%	2/14305 0.0%	VDR
10980	positive regulation of vitamin D 24-hydroxylase activity	15.374	104.54	1/11 9.0%	2/14305 0.0%	VDR
71505	response to mycophenolic acid	15.374	104.54	1/11 9.0%	2/14305 0.0%	EGR1
71504	cellular response to heparin	15.374	104.54	1/11 9.0%	2/14305 0.0%	EGR1
71506	cellular response to mycophenolic acid	15.374	104.54	1/11 9.0%	2/14305 0.0%	EGR1
70561	vitamin D receptor signaling pathway	15.374	104.54	1/11 9.0%	2/14305 0.0%	VDR
70562	regulation of vitamin D receptor signaling pathway	15.374	104.54	1/11 9.0%	2/14305 0.0%	VDR
31328	positive regulation of cellular biosynthetic process	15.806	105.97	4/11 36.3%	720/14305 5.0%	EGR1 RXRA NFYA SOX10
9891	positive regulation of biosynthetic process	16.722	109.87	4/11 36.3%	731/14305 5.1%	EGR1 RXRA NFYA SOX10
6766	vitamin metabolic process	16.85	109.87	2/11 18.1%	81/14305 0.5%	RXRA VDR
48522	positive regulation of cellular process	18.357	115.76	6/11 54.5%	2003/14305 14.0%	EGR1 RXRA NFYA VDR TAL1 SOX10
32582	negative regulation of gene-specific transcription	18.535	115.76	2/11 18.1%	85/14305 0.5%	RXRA VDR
60429	epithelium development	18.577	115.76	3/11 27.2%	337/14305 2.3%	TFAP2A RXRA VDR
30278	regulation of ossification	18.968	115.76	2/11 18.1%	86/14305 0.6%	TFAP2A VDR
1890	placenta development	18.968	115.76	2/11 18.1%	86/14305 0.6%	RXRA VDR
51094	positive regulation of developmental process	20.034	120.71	3/11 27.2%	346/14305 2.4%	TFAP2A VDR TAL1
31324	negative regulation of cellular metabolic process	21.873	127.59	4/11 36.3%	786/14305 5.4%	EGR1 RXRA VDR IRF2
50793	regulation of developmental process	22.287	127.59	4/11 36.3%	790/14305 5.5%	TFAP2A RXRA VDR TAL1
42369	vitamin D catabolic process	23.053	127.59	1/11 9.0%	3/14305 0.0%	VDR
70172	positive regulation of tooth mineralization	23.053	127.59	1/11 9.0%	3/14305 0.0%	TFAP2A
71305	cellular response to vitamin D	23.053	127.59	1/11 9.0%	3/14305 0.0%	VDR
10956	negative regulation of calcidiol 1-monooxygenase activity	23.053	127.59	1/11 9.0%	3/14305 0.0%	VDR
71503	response to heparin	23.053	127.59	1/11 9.0%	3/14305 0.0%	EGR1
10605	negative regulation of macromolecule metabolic process	23.56	128.9	4/11 36.3%	802/14305 5.6%	EGR1 RXRA VDR IRF2
33273	response to vitamin	26.043	140.87	2/11 18.1%	101/14305 0.7%	RXRA VDR
70887	cellular response to chemical stimulus	30.075	160.85	3/11 27.2%	399/14305 2.7%	EGR1 RXRA VDR
60528	secretory columnal luminar epithelial cell differentiation involved in prostate glandular acinus development	30.726	161.96	1/11 9.0%	4/14305 0.0%	RXRA
9892	negative regulation of metabolic process	30.964	161.96	4/11 36.3%	864/14305 6.0%	EGR1 RXRA VDR IRF2
7565	female pregnancy	37.128	182.76	2/11 18.1%	121/14305 0.8%	RXRA VDR
8283	cell proliferation	38.156	182.76	3/11 27.2%	434/14305 3.0%	RXRA TAL1 IRF2
32868	response to insulin stimulus	38.338	182.76	2/11 18.1%	123/14305 0.8%	EGR1 RXRA
35081	induction of programmed cell death by hormones	38.394	182.76	1/11 9.0%	5/14305 0.0%	VDR
42362	fat-soluble vitamin biosynthetic process	38.394	182.76	1/11 9.0%	5/14305 0.0%	VDR
8628	induction of apoptosis by hormones	38.394	182.76	1/11 9.0%	5/14305 0.0%	VDR
45606	positive regulation of epidermal cell differentiation	38.394	182.76	1/11 9.0%	5/14305 0.0%	VDR
45618	positive regulation of keratinocyte differentiation	38.394	182.76	1/11 9.0%	5/14305 0.0%	VDR
71398	cellular response to fatty acid	38.394	182.76	1/11 9.0%	5/14305 0.0%	EGR1
9725	response to hormone stimulus	39.918	187.55	3/11 27.2%	441/14305 3.0%	EGR1 RXRA VDR
60562	epithelial tube morphogenesis	40.189	187.55	2/11 18.1%	126/14305 0.8%	TFAP2A VDR
10604	positive regulation of macromolecule metabolic process	42.249	192.27	4/11 36.3%	941/14305 6.5%	EGR1 RXRA NFYA SOX10
2067	glandular epithelial cell differentiation	46.057	192.27	1/11 9.0%	6/14305 0.0%	RXRA
60558	regulation of calcidiol 1-monooxygenase activity	46.057	192.27	1/11 9.0%	6/14305 0.0%	VDR
60687	regulation of branching involved in prostate gland morphogenesis	46.057	192.27	1/11 9.0%	6/14305 0.0%	RXRA
34105	positive regulation of tissue remodeling	46.057	192.27	1/11 9.0%	6/14305 0.0%	VDR
60745	mammary gland branching involved in pregnancy	46.057	192.27	1/11 9.0%	6/14305 0.0%	VDR
32106	positive regulation of response to extracellular stimulus	46.057	192.27	1/11 9.0%	6/14305 0.0%	VDR
32109	positive regulation of response to nutrient levels	46.057	192.27	1/11 9.0%	6/14305 0.0%	VDR
14855	striated muscle cell proliferation	46.057	192.27	1/11 9.0%	6/14305 0.0%	RXRA
70170	regulation of tooth mineralization	46.057	192.27	1/11 9.0%	6/14305 0.0%	TFAP2A
60038	cardiac muscle cell proliferation	46.057	192.27	1/11 9.0%	6/14305 0.0%	RXRA
55017	cardiac muscle tissue growth	46.057	192.27	1/11 9.0%	6/14305 0.0%	RXRA
31325	positive regulation of cellular metabolic process	46.453	192.27	4/11 36.3%	966/14305 6.7%	EGR1 RXRA NFYA SOX10
32501	multicellular organismal process	48.867	200.52	8/11 72.7%	4375/14305 30.5%	TFAP2A EGR1 RXRA VDR TAL1 FOXL1 SOX10 GATA1
60419	heart growth	53.715	209.57	1/11 9.0%	7/14305 0.0%	RXRA
10269	response to selenium ion	53.715	209.57	1/11 9.0%	7/14305 0.0%	RXRA
48484	enteric nervous system development	53.715	209.57	1/11 9.0%	7/14305 0.0%	SOX10
42359	vitamin D metabolic process	53.715	209.57	1/11 9.0%	7/14305 0.0%	VDR
42363	fat-soluble vitamin catabolic process	53.715	209.57	1/11 9.0%	7/14305 0.0%	VDR
71396	cellular response to lipid	53.715	209.57	1/11 9.0%	7/14305 0.0%	EGR1
9719	response to endogenous stimulus	54.59	211.26	3/11 27.2%	493/14305 3.4%	EGR1 RXRA VDR
9893	positive regulation of metabolic process	56.107	215.38	4/11 36.3%	1018/14305 7.1%	EGR1 RXRA NFYA SOX10
33002	muscle cell proliferation	61.367	231.83	1/11 9.0%	8/14305 0.0%	RXRA
9111	vitamin catabolic process	61.367	231.83	1/11 9.0%	8/14305 0.0%	VDR
45684	positive regulation of epidermis development	69.013	258.57	1/11 9.0%	9/14305 0.0%	VDR
7584	response to nutrient	69.531	258.57	2/11 18.1%	167/14305 1.1%	RXRA VDR
32769	negative regulation of monooxygenase activity	84.291	297.2	1/11 9.0%	11/14305 0.0%	VDR
2065	columnar/cuboidal epithelial cell differentiation	84.291	297.2	1/11 9.0%	11/14305 0.0%	RXRA
60525	prostate glandular acinus development	84.291	297.2	1/11 9.0%	11/14305 0.0%	RXRA
30858	positive regulation of epithelial cell differentiation	84.291	297.2	1/11 9.0%	11/14305 0.0%	VDR
60742	epithelial cell differentiation involved in prostate gland development	84.291	297.2	1/11 9.0%	11/14305 0.0%	RXRA
42481	regulation of odontogenesis	84.291	297.2	1/11 9.0%	11/14305 0.0%	TFAP2A
55012	ventricular cardiac muscle cell differentiation	84.291	297.2	1/11 9.0%	11/14305 0.0%	RXRA
43434	response to peptide hormone stimulus	86.509	302.78	2/11 18.1%	187/14305 1.3%	EGR1 RXRA
48384	retinoic acid receptor signaling pathway	91.921	310.36	1/11 9.0%	12/14305 0.0%	RXRA
31103	axon regeneration	91.921	310.36	1/11 9.0%	12/14305 0.0%	RXRA
45616	regulation of keratinocyte differentiation	91.921	310.36	1/11 9.0%	12/14305 0.0%	VDR
45648	positive regulation of erythrocyte differentiation	91.921	310.36	1/11 9.0%	12/14305 0.0%	TAL1
48732	gland development	91.934	310.36	2/11 18.1%	193/14305 1.3%	RXRA VDR
35239	tube morphogenesis	99.4	329.06	2/11 18.1%	201/14305 1.4%	TFAP2A VDR
46697	decidualization	99.547	329.06	1/11 9.0%	13/14305 0.0%	VDR
30318	melanocyte differentiation	99.547	329.06	1/11 9.0%	13/14305 0.0%	SOX10
2009	morphogenesis of an epithelium	104.2	337.82	2/11 18.1%	206/14305 1.4%	TFAP2A VDR
8202	steroid metabolic process	106.15	337.82	2/11 18.1%	208/14305 1.4%	RXRA VDR
40007	growth	106.15	337.82	2/11 18.1%	208/14305 1.4%	RXRA SOX10
32104	regulation of response to extracellular stimulus	107.17	337.82	1/11 9.0%	14/14305 0.0%	VDR
32107	regulation of response to nutrient levels	107.17	337.82	1/11 9.0%	14/14305 0.0%	VDR
31102	neuron projection regeneration	107.17	337.82	1/11 9.0%	14/14305 0.0%	RXRA
50931	pigment cell differentiation	107.17	337.82	1/11 9.0%	14/14305 0.0%	SOX10
60444	branching involved in mammary gland duct morphogenesis	114.78	352.49	1/11 9.0%	15/14305 0.1%	VDR
51354	negative regulation of oxidoreductase activity	114.78	352.49	1/11 9.0%	15/14305 0.1%	VDR
45604	regulation of epidermal cell differentiation	114.78	352.49	1/11 9.0%	15/14305 0.1%	VDR
30282	bone mineralization	114.78	352.49	1/11 9.0%	15/14305 0.1%	VDR
34341	response to interferon-gamma	122.39	366.4	1/11 9.0%	16/14305 0.1%	VDR
50892	intestinal absorption	122.39	366.4	1/11 9.0%	16/14305 0.1%	VDR
1893	maternal placenta development	122.39	366.4	1/11 9.0%	16/14305 0.1%	VDR
70542	response to fatty acid	122.39	366.4	1/11 9.0%	16/14305 0.1%	EGR1
48545	response to steroid hormone stimulus	123.37	367.03	2/11 18.1%	225/14305 1.5%	RXRA VDR
60135	maternal process involved in female pregnancy	129.99	384.33	1/11 9.0%	17/14305 0.1%	VDR
30097	hemopoiesis	131.88	387.49	2/11 18.1%	233/14305 1.6%	EGR1 TAL1
35265	organ growth	137.59	401.77	1/11 9.0%	18/14305 0.1%	RXRA
71310	cellular response to organic substance	138.42	401.77	2/11 18.1%	239/14305 1.6%	EGR1 RXRA
31667	response to nutrient levels	141.75	408.93	2/11 18.1%	242/14305 1.6%	RXRA VDR
34103	regulation of tissue remodeling	145.19	416.32	1/11 9.0%	19/14305 0.1%	VDR
48169	regulation of long-term neuronal synaptic plasticity	152.77	430.3	1/11 9.0%	20/14305 0.1%	EGR1
45646	regulation of erythrocyte differentiation	152.77	430.3	1/11 9.0%	20/14305 0.1%	TAL1
34612	response to tumor necrosis factor	152.77	430.3	1/11 9.0%	20/14305 0.1%	VDR
45597	positive regulation of cell differentiation	156.57	438.38	2/11 18.1%	255/14305 1.7%	VDR TAL1
48483	autonomic nervous system development	160.36	443.68	1/11 9.0%	21/14305 0.1%	SOX10
30501	positive regulation of bone mineralization	160.36	443.68	1/11 9.0%	21/14305 0.1%	TFAP2A
48534	hemopoietic or lymphoid organ development	161.25	443.68	2/11 18.1%	259/14305 1.8%	EGR1 TAL1
9991	response to extracellular stimulus	166	449.08	2/11 18.1%	263/14305 1.8%	RXRA VDR
3229	ventricular cardiac muscle tissue development	167.93	449.08	1/11 9.0%	22/14305 0.1%	RXRA
60603	mammary gland duct morphogenesis	167.93	449.08	1/11 9.0%	22/14305 0.1%	VDR
45682	regulation of epidermis development	167.93	449.08	1/11 9.0%	22/14305 0.1%	VDR
55010	ventricular cardiac muscle tissue morphogenesis	167.93	449.08	1/11 9.0%	22/14305 0.1%	RXRA
9888	tissue development	171.99	454.03	3/11 27.2%	749/14305 5.2%	TFAP2A RXRA VDR
70169	positive regulation of biomineral formation	175.51	454.03	1/11 9.0%	23/14305 0.1%	TFAP2A
6706	steroid catabolic process	175.51	454.03	1/11 9.0%	23/14305 0.1%	VDR
48701	embryonic cranial skeleton morphogenesis	175.51	454.03	1/11 9.0%	23/14305 0.1%	TFAP2A
71295	cellular response to vitamin	175.51	454.03	1/11 9.0%	23/14305 0.1%	VDR
48066	developmental pigmentation	175.51	454.03	1/11 9.0%	23/14305 0.1%	SOX10
2520	immune system development	180.62	464.73	2/11 18.1%	275/14305 1.9%	EGR1 TAL1
55007	cardiac muscle cell differentiation	183.07	468.51	1/11 9.0%	24/14305 0.1%	RXRA
51240	positive regulation of multicellular organismal process	184.36	469.27	2/11 18.1%	278/14305 1.9%	TFAP2A VDR
3208	cardiac ventricle morphogenesis	190.64	482.67	1/11 9.0%	25/14305 0.1%	RXRA
3006	reproductive developmental process	204.85	499.66	2/11 18.1%	294/14305 2.0%	RXRA VDR
51353	positive regulation of oxidoreductase activity	205.74	499.66	1/11 9.0%	27/14305 0.1%	VDR
30166	proteoglycan biosynthetic process	205.74	499.66	1/11 9.0%	27/14305 0.1%	FOXL1
48678	response to axon injury	205.74	499.66	1/11 9.0%	27/14305 0.1%	RXRA
48709	oligodendrocyte differentiation	205.74	499.66	1/11 9.0%	27/14305 0.1%	SOX10
45778	positive regulation of ossification	205.74	499.66	1/11 9.0%	27/14305 0.1%	TFAP2A
55008	cardiac muscle tissue morphogenesis	205.74	499.66	1/11 9.0%	27/14305 0.1%	RXRA
60415	muscle tissue morphogenesis	205.74	499.66	1/11 9.0%	27/14305 0.1%	RXRA

## Sheet: TF-GO selected
GO ID	GO description	p-val	Corrected p-val	Cluster frequency	Total frequency	Genes (TF)
45778	positive regulation of ossification	205.74	499.66	1/11 9.0%	27/14305 0.1%	TFAP2A
55008	cardiac muscle tissue morphogenesis	205.74	499.66	1/11 9.0%	27/14305 0.1%	RXRA
60415	muscle tissue morphogenesis	205.74	499.66	1/11 9.0%	27/14305 0.1%	RXRA
3208	cardiac ventricle morphogenesis	190.64	482.67	1/11 9.0%	25/14305 0.1%	RXRA
55007	cardiac muscle cell differentiation	183.07	468.51	1/11 9.0%	24/14305 0.1%	RXRA
55010	ventricular cardiac muscle tissue morphogenesis	167.93	449.08	1/11 9.0%	22/14305 0.1%	RXRA
3229	ventricular cardiac muscle tissue development	167.93	449.08	1/11 9.0%	22/14305 0.1%	RXRA
70542	response to fatty acid	122.39	366.4	1/11 9.0%	16/14305 0.1%	EGR1
51354	negative regulation of oxidoreductase activity	114.78	352.49	1/11 9.0%	15/14305 0.1%	VDR
55012	ventricular cardiac muscle cell differentiation	84.291	297.2	1/11 9.0%	11/14305 0.0%	RXRA
33002	muscle cell proliferation	61.367	231.83	1/11 9.0%	8/14305 0.0%	RXRA
71396	cellular response to lipid	53.715	209.57	1/11 9.0%	7/14305 0.0%	EGR1
60419	heart growth	53.715	209.57	1/11 9.0%	7/14305 0.0%	RXRA
60038	cardiac muscle cell proliferation	46.057	192.27	1/11 9.0%	6/14305 0.0%	RXRA
55017	cardiac muscle tissue growth	46.057	192.27	1/11 9.0%	6/14305 0.0%	RXRA
14855	striated muscle cell proliferation	46.057	192.27	1/11 9.0%	6/14305 0.0%	RXRA
71398	cellular response to fatty acid	38.394	182.76	1/11 9.0%	5/14305 0.0%	EGR1
30278	regulation of ossification	18.968	115.76	2/11 18.1%	86/14305 0.6%	TFAP2A VDR
70169	positive regulation of biomineral formation	176	454	1/11 9.0%	23/14305 0.1%	TFAP2A
30500	regulation of bone mineralization	2.8018	55.568	2/11 18.1%	33/14305 0.2%	TFAP2A VDR
