# Supplementary material for: Identification and Functional Annotation of Genes Related to Horses’ Performance: From GWAS to Post-GWAS
Source: Animals (Basel). 2020 Jul 10;10(7):1173. doi: 10.3390/ani10071173 (PMC7401650; doi:10.3390/ani10071173)
Supplement: Supplementary file 1 [file animals-10-01173-s001.zip › supplementarymaterials/Biological Process of TF/Group3_shin.xlsx]

## Sheet: TF-GO (BINGO)
Table Group 3. Gene ontology identification (GO ID), gene ontology description, p-values, corrected p-values, frequency of the clusters and total frequence of trancription factors (TF) identified on group 3. The given TF were analyzed in Cytoscape software (Shannon et al., 2003) using the Biological Networks Gene Ontology tool (BiNGO) (Maere et al., 2005) in order to determine significantly overr…
GO ID	GO description	p-val	Corrected p-val	Cluster frequency	Total frequency	Genes (TF)
6355	regulation of transcription, DNA-dependent	1.8464e-06	0.00043436	12/13 92.3%	1808/14307 12.6%	SPIB YY1 NF-KAPPAB ELF5 HNF4A STAT3 EBF1 BRCA1 PAX5 NFKB1 RELA NKX3-2
51252	regulation of RNA metabolic process	2.5383e-06	0.00043436	12/13 92.3%	1857/14307 12.9%	SPIB YY1 NF-KAPPAB ELF5 HNF4A STAT3 EBF1 BRCA1 PAX5 NFKB1 RELA NKX3-2
45449	regulation of transcription	2.5804e-06	0.00043436	13/13 100.0%	2623/14307 18.3%	STAT3 EBF1 BRCA1 PAX5 NFKB1 RELA SPIB YY1 NF-KAPPAB ELF5 HNF4A INSM1 NKX3-2
10556	regulation of macromolecule biosynthetic process	8.6423e-06	0.00091386	13/13 100.0%	2878/14307 20.1%	STAT3 EBF1 BRCA1 PAX5 NFKB1 RELA SPIB YY1 NF-KAPPAB ELF5 HNF4A INSM1 NKX3-2
10468	regulation of gene expression	1.0864e-05	0.00091386	13/13 100.0%	2929/14307 20.4%	STAT3 EBF1 BRCA1 PAX5 NFKB1 RELA SPIB YY1 NF-KAPPAB ELF5 HNF4A INSM1 NKX3-2
19219	regulation of nucleobase, nucleoside, nucleotide and nucleic acid metabolic process	1.5839e-05	0.00091386	13/13 100.0%	3015/14307 21.0%	STAT3 EBF1 BRCA1 PAX5 NFKB1 RELA SPIB YY1 NF-KAPPAB ELF5 HNF4A INSM1 NKX3-2
31326	regulation of cellular biosynthetic process	1.6325e-05	0.00091386	13/13 100.0%	3022/14307 21.1%	STAT3 EBF1 BRCA1 PAX5 NFKB1 RELA SPIB YY1 NF-KAPPAB ELF5 HNF4A INSM1 NKX3-2
6357	regulation of transcription from RNA polymerase II promoter	1.6478e-05	0.00091386	9/13 69.2%	748/14307 5.2%	SPIB YY1 NF-KAPPAB HNF4A STAT3 BRCA1 PAX5 NFKB1 RELA
51171	regulation of nitrogen compound metabolic process	1.7713e-05	0.00091386	13/13 100.0%	3041/14307 21.2%	STAT3 EBF1 BRCA1 PAX5 NFKB1 RELA SPIB YY1 NF-KAPPAB ELF5 HNF4A INSM1 NKX3-2
9889	regulation of biosynthetic process	1.8096e-05	0.00091386	13/13 100.0%	3046/14307 21.2%	STAT3 EBF1 BRCA1 PAX5 NFKB1 RELA SPIB YY1 NF-KAPPAB ELF5 HNF4A INSM1 NKX3-2
60255	regulation of macromolecule metabolic process	6.9626e-05	0.0031965	13/13 100.0%	3378/14307 23.6%	STAT3 EBF1 BRCA1 PAX5 NFKB1 RELA SPIB YY1 NF-KAPPAB ELF5 HNF4A INSM1 NKX3-2
80090	regulation of primary metabolic process	0.0001354	0.005698	13/13 100.0%	3555/14307 24.8%	STAT3 EBF1 BRCA1 PAX5 NFKB1 RELA SPIB YY1 NF-KAPPAB ELF5 HNF4A INSM1 NKX3-2
32583	regulation of gene-specific transcription	0.00015965	0.0062019	6/13 46.1%	213/14307 1.4%	YY1 NF-KAPPAB HNF4A BRCA1 NFKB1 RELA
31323	regulation of cellular metabolic process	0.0002594	0.0093568	13/13 100.0%	3737/14307 26.1%	STAT3 EBF1 BRCA1 PAX5 NFKB1 RELA SPIB YY1 NF-KAPPAB ELF5 HNF4A INSM1 NKX3-2
19222	regulation of metabolic process	0.0004834	0.016274	13/13 100.0%	3920/14307 27.3%	STAT3 EBF1 BRCA1 PAX5 NFKB1 RELA SPIB YY1 NF-KAPPAB ELF5 HNF4A INSM1 NKX3-2
16481	negative regulation of transcription	0.00081496	0.025722	7/13 53.8%	495/14307 3.4%	YY1 NF-KAPPAB STAT3 BRCA1 PAX5 NFKB1 RELA
31293	membrane protein intracellular domain proteolysis	0.0012833	0.038122	3/13 23.0%	12/14307 0.0%	NF-KAPPAB NFKB1 RELA
10551	regulation of gene-specific transcription from RNA polymerase II promoter	0.0016789	0.045664	5/13 38.4%	155/14307 1.0%	YY1 NF-KAPPAB HNF4A BRCA1 NFKB1
10629	negative regulation of gene expression	0.001718	0.045664	7/13 53.8%	552/14307 3.8%	YY1 NF-KAPPAB STAT3 BRCA1 PAX5 NFKB1 RELA
45934	negative regulation of nucleobase, nucleoside, nucleotide and nucleic acid metabolic process	0.0018271	0.046135	7/13 53.8%	557/14307 3.8%	YY1 NF-KAPPAB STAT3 BRCA1 PAX5 NFKB1 RELA
51172	negative regulation of nitrogen compound metabolic process	0.0019658	0.047272	7/13 53.8%	563/14307 3.9%	YY1 NF-KAPPAB STAT3 BRCA1 PAX5 NFKB1 RELA
45941	positive regulation of transcription	0.002297	0.052726	7/13 53.8%	576/14307 4.0%	NF-KAPPAB HNF4A STAT3 EBF1 BRCA1 NFKB1 RELA
10558	negative regulation of macromolecule biosynthetic process	0.0028329	0.0622	7/13 53.8%	594/14307 4.1%	YY1 NF-KAPPAB STAT3 BRCA1 PAX5 NFKB1 RELA
10628	positive regulation of gene expression	0.0031738	0.066783	7/13 53.8%	604/14307 4.2%	NF-KAPPAB HNF4A STAT3 EBF1 BRCA1 NFKB1 RELA
31327	negative regulation of cellular biosynthetic process	0.0034711	0.070116	7/13 53.8%	612/14307 4.2%	YY1 NF-KAPPAB STAT3 BRCA1 PAX5 NFKB1 RELA
9890	negative regulation of biosynthetic process	0.0038755	0.075274	7/13 53.8%	622/14307 4.3%	YY1 NF-KAPPAB STAT3 BRCA1 PAX5 NFKB1 RELA
45935	positive regulation of nucleobase, nucleoside, nucleotide and nucleic acid metabolic process	0.0056202	0.10157	7/13 53.8%	657/14307 4.5%	NF-KAPPAB HNF4A STAT3 EBF1 BRCA1 NFKB1 RELA
51055	negative regulation of lipid biosynthetic process	0.0056317	0.10157	3/13 23.0%	19/14307 0.1%	NF-KAPPAB BRCA1 NFKB1
45892	negative regulation of transcription, DNA-dependent	0.0064916	0.10977	6/13 46.1%	398/14307 2.7%	YY1 NF-KAPPAB STAT3 PAX5 NFKB1 RELA
33619	membrane protein proteolysis	0.0066221	0.10977	3/13 23.0%	20/14307 0.1%	NF-KAPPAB NFKB1 RELA
10557	positive regulation of macromolecule biosynthetic process	0.0068182	0.10977	7/13 53.8%	676/14307 4.7%	NF-KAPPAB HNF4A STAT3 EBF1 BRCA1 NFKB1 RELA
51173	positive regulation of nitrogen compound metabolic process	0.006956	0.10977	7/13 53.8%	678/14307 4.7%	NF-KAPPAB HNF4A STAT3 EBF1 BRCA1 NFKB1 RELA
51253	negative regulation of RNA metabolic process	0.0071907	0.11004	6/13 46.1%	405/14307 2.8%	YY1 NF-KAPPAB STAT3 PAX5 NFKB1 RELA
32582	negative regulation of gene-specific transcription	0.0083485	0.124	4/13 30.7%	86/14307 0.6%	YY1 NF-KAPPAB NFKB1 RELA
31328	positive regulation of cellular biosynthetic process	0.010543	0.15212	7/13 53.8%	721/14307 5.0%	NF-KAPPAB HNF4A STAT3 EBF1 BRCA1 NFKB1 RELA
9891	positive regulation of biosynthetic process	0.011678	0.16381	7/13 53.8%	732/14307 5.1%	NF-KAPPAB HNF4A STAT3 EBF1 BRCA1 NFKB1 RELA
6366	transcription from RNA polymerase II promoter	0.012432	0.16968	5/13 38.4%	232/14307 1.6%	NF-KAPPAB ELF5 PAX5 NFKB1 NKX3-2
31324	negative regulation of cellular metabolic process	0.019025	0.25283	7/13 53.8%	787/14307 5.5%	YY1 NF-KAPPAB STAT3 BRCA1 PAX5 NFKB1 RELA
10605	negative regulation of macromolecule metabolic process	0.021781	0.28149	7/13 53.8%	803/14307 5.6%	YY1 NF-KAPPAB STAT3 BRCA1 PAX5 NFKB1 RELA
46137	negative regulation of vitamin metabolic process	0.022854	0.28149	2/13 15.3%	3/14307 0.0%	NF-KAPPAB NFKB1
10957	negative regulation of vitamin D biosynthetic process	0.022854	0.28149	2/13 15.3%	3/14307 0.0%	NF-KAPPAB NFKB1
122	negative regulation of transcription from RNA polymerase II promoter	0.035388	0.42117	5/13 38.4%	287/14307 2.0%	YY1 NF-KAPPAB STAT3 PAX5 NFKB1
9892	negative regulation of metabolic process	0.035862	0.42117	7/13 53.8%	865/14307 6.0%	YY1 NF-KAPPAB STAT3 BRCA1 PAX5 NFKB1 RELA
6351	transcription, DNA-dependent	0.038512	0.44202	5/13 38.4%	292/14307 2.0%	NF-KAPPAB ELF5 PAX5 NFKB1 NKX3-2
32774	RNA biosynthetic process	0.041165	0.46196	5/13 38.4%	296/14307 2.0%	NF-KAPPAB ELF5 PAX5 NFKB1 NKX3-2
48523	negative regulation of cellular process	0.042465	0.46619	9/13 69.2%	1845/14307 12.8%	YY1 NF-KAPPAB HNF4A STAT3 BRCA1 PAX5 NFKB1 RELA NKX3-2
10956	negative regulation of calcidiol 1-monooxygenase activity	0.045684	0.49086	2/13 15.3%	4/14307 0.0%	NF-KAPPAB NFKB1
19216	regulation of lipid metabolic process	0.049272	0.51838	4/13 30.7%	134/14307 0.9%	NF-KAPPAB HNF4A BRCA1 NFKB1
45833	negative regulation of lipid metabolic process	0.061244	0.63118	3/13 23.0%	41/14307 0.2%	NF-KAPPAB BRCA1 NFKB1
10604	positive regulation of macromolecule metabolic process	0.06336	0.63993	7/13 53.8%	942/14307 6.5%	NF-KAPPAB HNF4A STAT3 EBF1 BRCA1 NFKB1 RELA
31325	positive regulation of cellular metabolic process	0.07542	0.72511	7/13 53.8%	967/14307 6.7%	NF-KAPPAB HNF4A STAT3 EBF1 BRCA1 NFKB1 RELA
60556	regulation of vitamin D biosynthetic process	0.076101	0.72511	2/13 15.3%	5/14307 0.0%	NF-KAPPAB NFKB1
30656	regulation of vitamin metabolic process	0.076101	0.72511	2/13 15.3%	5/14307 0.0%	NF-KAPPAB NFKB1
6350	transcription	0.088169	0.82454	5/13 38.4%	346/14307 2.4%	NF-KAPPAB ELF5 PAX5 NFKB1 NKX3-2
48519	negative regulation of biological process	0.091856	0.84341	9/13 69.2%	2021/14307 14.1%	YY1 NF-KAPPAB HNF4A STAT3 BRCA1 PAX5 NFKB1 RELA NKX3-2
9893	positive regulation of metabolic process	0.10676	0.96279	7/13 53.8%	1019/14307 7.1%	NF-KAPPAB HNF4A STAT3 EBF1 BRCA1 NFKB1 RELA
46890	regulation of lipid biosynthetic process	0.1667	1.4769	3/13 23.0%	57/14307 0.3%	NF-KAPPAB BRCA1 NFKB1
50794	regulation of cellular process	0.19889	1.7317	13/13 100.0%	6225/14307 43.5%	STAT3 EBF1 BRCA1 PAX5 NFKB1 RELA SPIB YY1 NF-KAPPAB ELF5 HNF4A INSM1 NKX3-2
60558	regulation of calcidiol 1-monooxygenase activity	0.21275	1.7329	2/13 15.3%	8/14307 0.0%	NF-KAPPAB NFKB1
32372	negative regulation of sterol transport	0.21275	1.7329	2/13 15.3%	8/14307 0.0%	NF-KAPPAB NFKB1
32375	negative regulation of cholesterol transport	0.21275	1.7329	2/13 15.3%	8/14307 0.0%	NF-KAPPAB NFKB1
10894	negative regulation of steroid biosynthetic process	0.21275	1.7329	2/13 15.3%	8/14307 0.0%	NF-KAPPAB NFKB1
10553	negative regulation of gene-specific transcription from RNA polymerase II promoter	0.24781	1.9864	3/13 23.0%	65/14307 0.4%	YY1 NF-KAPPAB NFKB1
51248	negative regulation of protein metabolic process	0.30735	2.4252	4/13 30.7%	213/14307 1.4%	NF-KAPPAB PAX5 NFKB1 RELA
50789	regulation of biological process	0.3895	3.0261	13/13 100.0%	6555/14307 45.8%	STAT3 EBF1 BRCA1 PAX5 NFKB1 RELA SPIB YY1 NF-KAPPAB ELF5 HNF4A INSM1 NKX3-2
48513	organ development	0.42808	3.2755	8/13 61.5%	1792/14307 12.5%	SPIB YY1 ELF5 STAT3 PAX5 INSM1 RELA NKX3-2
32769	negative regulation of monooxygenase activity	0.50047	3.7722	2/13 15.3%	12/14307 0.0%	NF-KAPPAB NFKB1
45939	negative regulation of steroid metabolic process	0.59116	4.3902	2/13 15.3%	13/14307 0.0%	NF-KAPPAB NFKB1
10744	positive regulation of macrophage derived foam cell differentiation	0.68933	4.973	2/13 15.3%	14/14307 0.0%	NF-KAPPAB NFKB1
10884	positive regulation of lipid storage	0.68933	4.973	2/13 15.3%	14/14307 0.0%	NF-KAPPAB NFKB1
9611	response to wounding	0.76559	5.4454	5/13 38.4%	542/14307 3.7%	NF-KAPPAB HNF4A STAT3 NFKB1 RELA
65007	biological regulation	0.82467	5.7842	13/13 100.0%	6944/14307 48.5%	STAT3 EBF1 BRCA1 PAX5 NFKB1 RELA SPIB YY1 NF-KAPPAB ELF5 HNF4A INSM1 NKX3-2
51354	negative regulation of oxidoreductase activity	0.90807	6.197	2/13 15.3%	16/14307 0.1%	NF-KAPPAB NFKB1
32369	negative regulation of lipid transport	0.90807	6.197	2/13 15.3%	16/14307 0.1%	NF-KAPPAB NFKB1
6954	inflammatory response	1.4261	9.6023	4/13 30.7%	316/14307 2.2%	NF-KAPPAB STAT3 NFKB1 RELA
9887	organ morphogenesis	1.6207	10.708	5/13 38.4%	635/14307 4.4%	YY1 STAT3 PAX5 RELA NKX3-2
51246	regulation of protein metabolic process	1.6327	10.708	5/13 38.4%	636/14307 4.4%	NF-KAPPAB BRCA1 PAX5 NFKB1 RELA
32371	regulation of sterol transport	2.08	13.296	2/13 15.3%	24/14307 0.1%	NF-KAPPAB NFKB1
32374	regulation of cholesterol transport	2.08	13.296	2/13 15.3%	24/14307 0.1%	NF-KAPPAB NFKB1
7275	multicellular organismal development	2.2409	14.146	9/13 69.2%	2972/14307 20.7%	SPIB YY1 ELF5 STAT3 EBF1 PAX5 INSM1 RELA NKX3-2
10743	regulation of macrophage derived foam cell differentiation	2.6412	16.467	2/13 15.3%	27/14307 0.1%	NF-KAPPAB NFKB1
43066	negative regulation of apoptosis	2.8093	17.297	4/13 30.7%	377/14307 2.6%	NF-KAPPAB NFKB1 RELA NKX3-2
10883	regulation of lipid storage	2.8429	17.297	2/13 15.3%	28/14307 0.1%	NF-KAPPAB NFKB1
43069	negative regulation of programmed cell death	2.9544	17.762	4/13 30.7%	382/14307 2.6%	NF-KAPPAB NFKB1 RELA NKX3-2
50810	regulation of steroid biosynthetic process	3.0519	18.132	2/13 15.3%	29/14307 0.2%	NF-KAPPAB NFKB1
45944	positive regulation of transcription from RNA polymerase II promoter	3.1356	18.412	4/13 30.7%	388/14307 2.7%	HNF4A STAT3 BRCA1 RELA
60548	negative regulation of cell death	3.1977	18.561	4/13 30.7%	390/14307 2.7%	NF-KAPPAB NFKB1 RELA NKX3-2
32768	regulation of monooxygenase activity	3.2682	18.755	2/13 15.3%	30/14307 0.2%	NF-KAPPAB NFKB1
48731	system development	3.8285	21.723	8/13 61.5%	2422/14307 16.9%	SPIB YY1 ELF5 STAT3 PAX5 INSM1 RELA NKX3-2
32502	developmental process	4.435	24.885	9/13 69.2%	3235/14307 22.6%	SPIB YY1 ELF5 STAT3 EBF1 PAX5 INSM1 RELA NKX3-2
32368	regulation of lipid transport	5.8303	32.355	2/13 15.3%	40/14307 0.2%	NF-KAPPAB NFKB1
31016	pancreas development	6.1262	33.627	2/13 15.3%	41/14307 0.2%	INSM1 NKX3-2
42981	regulation of apoptosis	6.4069	34.79	5/13 38.4%	853/14307 5.9%	NF-KAPPAB BRCA1 NFKB1 RELA NKX3-2
43067	regulation of programmed cell death	6.6878	35.929	5/13 38.4%	861/14307 6.0%	NF-KAPPAB BRCA1 NFKB1 RELA NKX3-2
32269	negative regulation of cellular protein metabolic process	6.9406	36.137	3/13 23.0%	200/14307 1.3%	NF-KAPPAB PAX5 NFKB1
6916	anti-apoptosis	6.9406	36.137	3/13 23.0%	200/14307 1.3%	NF-KAPPAB NFKB1 RELA
10941	regulation of cell death	6.9411	36.137	5/13 38.4%	868/14307 6.0%	NF-KAPPAB BRCA1 NFKB1 RELA NKX3-2
48856	anatomical structure development	7.3594	37.274	8/13 61.5%	2656/14307 18.5%	SPIB YY1 ELF5 STAT3 PAX5 INSM1 RELA NKX3-2
51341	regulation of oxidoreductase activity	7.3811	37.274	2/13 15.3%	45/14307 0.3%	NF-KAPPAB NFKB1
19218	regulation of steroid metabolic process	7.3811	37.274	2/13 15.3%	45/14307 0.3%	NF-KAPPAB NFKB1
32501	multicellular organismal process	7.6993	38.497	10/13 76.9%	4376/14307 30.5%	SPIB YY1 ELF5 HNF4A STAT3 EBF1 PAX5 INSM1 RELA NKX3-2
45893	positive regulation of transcription, DNA-dependent	8.194	40.568	4/13 30.7%	500/14307 3.4%	HNF4A STAT3 BRCA1 RELA
48522	positive regulation of cellular process	8.2944	40.667	7/13 53.8%	2005/14307 14.0%	NF-KAPPAB HNF4A STAT3 EBF1 BRCA1 NFKB1 RELA
51254	positive regulation of RNA metabolic process	8.5692	41.61	4/13 30.7%	506/14307 3.5%	HNF4A STAT3 BRCA1 RELA
46600	negative regulation of centriole replication	9.0865	42.488	1/13 7.6%	1/14307 0.0%	BRCA1
46606	negative regulation of centrosome cycle	9.0865	42.488	1/13 7.6%	1/14307 0.0%	BRCA1
14038	regulation of Schwann cell differentiation	9.0865	42.488	1/13 7.6%	1/14307 0.0%	RELA
14040	positive regulation of Schwann cell differentiation	9.0865	42.488	1/13 7.6%	1/14307 0.0%	RELA
48545	response to steroid hormone stimulus	9.7694	45.262	3/13 23.0%	225/14307 1.5%	STAT3 BRCA1 RELA
90304	nucleic acid metabolic process	10.22	46.92	6/13 46.1%	1461/14307 10.2%	NF-KAPPAB ELF5 BRCA1 PAX5 NFKB1 NKX3-2
34641	cellular nitrogen compound metabolic process	10.371	47.184	7/13 53.8%	2079/14307 14.5%	NF-KAPPAB ELF5 HNF4A BRCA1 PAX5 NFKB1 NKX3-2
16070	RNA metabolic process	11.365	51.244	5/13 38.4%	967/14307 6.7%	NF-KAPPAB ELF5 PAX5 NFKB1 NKX3-2
32268	regulation of cellular protein metabolic process	12.519	55.946	4/13 30.7%	560/14307 3.9%	NF-KAPPAB BRCA1 PAX5 NFKB1
7423	sensory organ development	12.642	56.002	3/13 23.0%	246/14307 1.7%	YY1 STAT3 NKX3-2
45597	positive regulation of cell differentiation	14.179	62.265	3/13 23.0%	256/14307 1.7%	NF-KAPPAB NFKB1 RELA
6807	nitrogen compound metabolic process	14.54	63.3	7/13 53.8%	2197/14307 15.3%	NF-KAPPAB ELF5 HNF4A BRCA1 PAX5 NFKB1 NKX3-2
48518	positive regulation of biological process	15.03	64.875	7/13 53.8%	2209/14307 15.4%	NF-KAPPAB HNF4A STAT3 EBF1 BRCA1 NFKB1 RELA
34645	cellular macromolecule biosynthetic process	15.386	65.846	5/13 38.4%	1034/14307 7.2%	NF-KAPPAB ELF5 PAX5 NFKB1 NKX3-2
9059	macromolecule biosynthetic process	16.842	71.474	5/13 38.4%	1055/14307 7.3%	NF-KAPPAB ELF5 PAX5 NFKB1 NKX3-2
19221	cytokine-mediated signaling pathway	17.776	73.607	2/13 15.3%	70/14307 0.4%	STAT3 RELA
6591	ornithine metabolic process	18.165	73.607	1/13 7.6%	2/14307 0.0%	HNF4A
33590	response to cobalamin	18.165	73.607	1/13 7.6%	2/14307 0.0%	RELA
23036	initiation of signal transduction	18.282	73.607	2/13 15.3%	71/14307 0.4%	STAT3 RELA
23038	signal initiation by diffusible mediator	18.282	73.607	2/13 15.3%	71/14307 0.4%	STAT3 RELA
23049	signal initiation by protein/peptide mediator	18.282	73.607	2/13 15.3%	71/14307 0.4%	STAT3 RELA
6952	defense response	18.365	73.607	4/13 30.7%	621/14307 4.3%	NF-KAPPAB STAT3 NFKB1 RELA
48592	eye morphogenesis	19.841	78.894	2/13 15.3%	74/14307 0.5%	YY1 STAT3
30154	cell differentiation	20.62	81.353	6/13 46.1%	1668/14307 11.6%	SPIB ELF5 STAT3 PAX5 INSM1 RELA
48869	cellular developmental process	23.775	93.072	6/13 46.1%	1714/14307 11.9%	SPIB ELF5 STAT3 PAX5 INSM1 RELA
51603	proteolysis involved in cellular protein catabolic process	24.974	97.014	3/13 23.0%	312/14307 2.1%	NF-KAPPAB NFKB1 RELA
44257	cellular protein catabolic process	25.663	98.93	3/13 23.0%	315/14307 2.2%	NF-KAPPAB NFKB1 RELA
51573	negative regulation of histone H3-K9 methylation	27.237	101.88	1/13 7.6%	3/14307 0.0%	PAX5
70102	interleukin-6-mediated signaling pathway	27.237	101.88	1/13 7.6%	3/14307 0.0%	STAT3
46599	regulation of centriole replication	27.237	101.88	1/13 7.6%	3/14307 0.0%	BRCA1
60398	regulation of growth hormone receptor signaling pathway	27.237	101.88	1/13 7.6%	3/14307 0.0%	HNF4A
6950	response to stress	28.438	105.6	6/13 46.1%	1774/14307 12.3%	NF-KAPPAB HNF4A STAT3 BRCA1 NFKB1 RELA
6139	nucleobase, nucleoside, nucleotide and nucleic acid metabolic process	29.536	108.87	6/13 46.1%	1787/14307 12.4%	NF-KAPPAB ELF5 BRCA1 PAX5 NFKB1 NKX3-2
30163	protein catabolic process	31.87	115.99	3/13 23.0%	340/14307 2.3%	NF-KAPPAB NFKB1 RELA
9653	anatomical structure morphogenesis	31.927	115.99	5/13 38.4%	1218/14307 8.5%	YY1 STAT3 PAX5 RELA NKX3-2
51094	positive regulation of developmental process	34.036	122.77	3/13 23.0%	348/14307 2.4%	NF-KAPPAB NFKB1 RELA
10639	negative regulation of organelle organization	35.18	125.56	2/13 15.3%	99/14307 0.6%	BRCA1 PAX5
51570	regulation of histone H3-K9 methylation	36.3	125.56	1/13 7.6%	4/14307 0.0%	PAX5
32495	response to muramyl dipeptide	36.3	125.56	1/13 7.6%	4/14307 0.0%	RELA
70423	nucleotide-binding oligomerization domain containing signaling pathway	36.3	125.56	1/13 7.6%	4/14307 0.0%	RELA
70431	nucleotide-binding oligomerization domain containing 2 signaling pathway	36.3	125.56	1/13 7.6%	4/14307 0.0%	RELA
60397	JAK-STAT cascade involved in growth hormone signaling pathway	36.3	125.56	1/13 7.6%	4/14307 0.0%	STAT3
10552	positive regulation of gene-specific transcription from RNA polymerase II promoter	36.586	125.69	2/13 15.3%	101/14307 0.7%	HNF4A BRCA1
10467	gene expression	37.447	127.77	5/13 38.4%	1263/14307 8.8%	NF-KAPPAB ELF5 PAX5 NFKB1 NKX3-2
34097	response to cytokine stimulus	40.959	138.82	2/13 15.3%	107/14307 0.7%	STAT3 RELA
71681	cellular response to indole-3-methanol	45.356	150.69	1/13 7.6%	5/14307 0.0%	BRCA1
71680	response to indole-3-methanol	45.356	150.69	1/13 7.6%	5/14307 0.0%	BRCA1
31061	negative regulation of histone methylation	45.356	150.69	1/13 7.6%	5/14307 0.0%	PAX5
43627	response to estrogen stimulus	46.354	153	2/13 15.3%	114/14307 0.7%	STAT3 BRCA1
70887	cellular response to chemical stimulus	49.992	163.94	3/13 23.0%	399/14307 2.7%	HNF4A STAT3 BRCA1
45084	positive regulation of interleukin-12 biosynthetic process	63.445	202.78	1/13 7.6%	7/14307 0.0%	RELA
85020	protein K6-linked ubiquitination	63.445	202.78	1/13 7.6%	7/14307 0.0%	BRCA1
10824	regulation of centrosome duplication	63.445	202.78	1/13 7.6%	7/14307 0.0%	BRCA1
45717	negative regulation of fatty acid biosynthetic process	63.445	202.78	1/13 7.6%	7/14307 0.0%	BRCA1
9725	response to hormone stimulus	66.065	208.53	3/13 23.0%	441/14307 3.0%	STAT3 BRCA1 RELA
43193	positive regulation of gene-specific transcription	66.26	208.53	2/13 15.3%	137/14307 0.9%	HNF4A BRCA1
44265	cellular macromolecule catabolic process	66.481	208.53	3/13 23.0%	442/14307 3.0%	NF-KAPPAB NFKB1 RELA
45075	regulation of interleukin-12 biosynthetic process	72.479	217.87	1/13 7.6%	8/14307 0.0%	RELA
60644	mammary gland epithelial cell differentiation	72.479	217.87	1/13 7.6%	8/14307 0.0%	ELF5
46605	regulation of centrosome cycle	72.479	217.87	1/13 7.6%	8/14307 0.0%	BRCA1
32332	positive regulation of chondrocyte differentiation	72.479	217.87	1/13 7.6%	8/14307 0.0%	RELA
71378	cellular response to growth hormone stimulus	72.479	217.87	1/13 7.6%	8/14307 0.0%	STAT3
60396	growth hormone receptor signaling pathway	72.479	217.87	1/13 7.6%	8/14307 0.0%	STAT3
10224	response to UV-B	72.479	217.87	1/13 7.6%	8/14307 0.0%	RELA
1654	eye development	75.934	226.9	2/13 15.3%	147/14307 1.0%	YY1 STAT3
14070	response to organic cyclic substance	77.942	231.53	2/13 15.3%	149/14307 1.0%	STAT3 RELA
31060	regulation of histone methylation	81.504	236.55	1/13 7.6%	9/14307 0.0%	PAX5
30225	macrophage differentiation	81.504	236.55	1/13 7.6%	9/14307 0.0%	SPIB
42772	DNA damage response, signal transduction resulting in transcription	81.504	236.55	1/13 7.6%	9/14307 0.0%	BRCA1
6978	DNA damage response, signal transduction by p53 class mediator resulting in transcription of p21 class mediator	81.504	236.55	1/13 7.6%	9/14307 0.0%	BRCA1
2376	immune system process	84.485	243.8	4/13 30.7%	948/14307 6.6%	SPIB PAX5 RELA NKX3-2
9719	response to endogenous stimulus	89.858	255.38	3/13 23.0%	493/14307 3.4%	STAT3 BRCA1 RELA
60416	response to growth hormone stimulus	90.522	255.38	1/13 7.6%	10/14307 0.0%	STAT3
6301	postreplication repair	90.522	255.38	1/13 7.6%	10/14307 0.0%	BRCA1
31057	negative regulation of histone modification	90.522	255.38	1/13 7.6%	10/14307 0.0%	PAX5
51051	negative regulation of transport	91.574	256.92	2/13 15.3%	162/14307 1.1%	NF-KAPPAB NFKB1
9057	macromolecule catabolic process	95.464	266.35	3/13 23.0%	504/14307 3.5%	NF-KAPPAB NFKB1 RELA
6359	regulation of transcription from RNA polymerase III promoter	99.533	274.67	1/13 7.6%	11/14307 0.0%	BRCA1
32494	response to peptidoglycan	99.533	274.67	1/13 7.6%	11/14307 0.0%	RELA
48583	regulation of response to stimulus	106.18	291.42	3/13 23.0%	524/14307 3.6%	HNF4A BRCA1 RELA
51129	negative regulation of cellular component organization	108.54	296.28	2/13 15.3%	177/14307 1.2%	BRCA1 PAX5
42474	middle ear morphogenesis	117.53	315.71	1/13 7.6%	13/14307 0.0%	NKX3-2
45687	positive regulation of glial cell differentiation	117.53	315.71	1/13 7.6%	13/14307 0.0%	RELA
45922	negative regulation of fatty acid metabolic process	117.53	315.71	1/13 7.6%	13/14307 0.0%	BRCA1
43434	response to peptide hormone stimulus	120.57	322.15	2/13 15.3%	187/14307 1.3%	STAT3 RELA
45595	regulation of cell differentiation	123.54	328.36	3/13 23.0%	554/14307 3.8%	NF-KAPPAB NFKB1 RELA
32330	regulation of chondrocyte differentiation	126.52	332.77	1/13 7.6%	14/14307 0.0%	RELA
14015	positive regulation of gliogenesis	126.52	332.77	1/13 7.6%	14/14307 0.0%	RELA
44249	cellular biosynthetic process	129.43	338.67	5/13 38.4%	1688/14307 11.7%	NF-KAPPAB ELF5 PAX5 NFKB1 NKX3-2
6915	apoptosis	132.18	344.07	3/13 23.0%	568/14307 3.9%	NF-KAPPAB BRCA1 NFKB1
12501	programmed cell death	138.56	358.83	3/13 23.0%	578/14307 4.0%	NF-KAPPAB BRCA1 NFKB1
7398	ectoderm development	139.67	359.86	2/13 15.3%	202/14307 1.4%	ELF5 RELA
43278	response to morphine	144.47	368.48	1/13 7.6%	16/14307 0.1%	RELA
14072	response to isoquinoline alkaloid	144.47	368.48	1/13 7.6%	16/14307 0.1%	RELA
48645	organ formation	153.44	385.5	1/13 7.6%	17/14307 0.1%	NKX3-2
46627	negative regulation of insulin receptor signaling pathway	153.44	385.5	1/13 7.6%	17/14307 0.1%	RELA
61035	regulation of cartilage development	153.44	385.5	1/13 7.6%	17/14307 0.1%	RELA
9314	response to radiation	158.61	396.52	2/13 15.3%	216/14307 1.5%	BRCA1 RELA
2221	pattern recognition receptor signaling pathway	162.39	402.01	1/13 7.6%	18/14307 0.1%	RELA
45739	positive regulation of DNA repair	162.39	402.01	1/13 7.6%	18/14307 0.1%	BRCA1
9058	biosynthetic process	167.94	412.04	5/13 38.4%	1798/14307 12.5%	NF-KAPPAB ELF5 PAX5 NFKB1 NKX3-2
31018	endocrine pancreas development	171.35	412.04	1/13 7.6%	19/14307 0.1%	INSM1
42304	regulation of fatty acid biosynthetic process	171.35	412.04	1/13 7.6%	19/14307 0.1%	BRCA1
48536	spleen development	171.35	412.04	1/13 7.6%	19/14307 0.1%	NKX3-2
724	double-strand break repair via homologous recombination	171.35	412.04	1/13 7.6%	19/14307 0.1%	BRCA1
725	recombinational repair	171.35	412.04	1/13 7.6%	19/14307 0.1%	BRCA1
43200	response to amino acid stimulus	180.29	423.47	1/13 7.6%	20/14307 0.1%	RELA
1659	temperature homeostasis	180.29	423.47	1/13 7.6%	20/14307 0.1%	STAT3
2758	innate immune response-activating signal transduction	180.29	423.47	1/13 7.6%	20/14307 0.1%	RELA
1754	eye photoreceptor cell differentiation	180.29	423.47	1/13 7.6%	20/14307 0.1%	STAT3
31572	G2/M transition DNA damage checkpoint	180.29	423.47	1/13 7.6%	20/14307 0.1%	BRCA1
2218	activation of innate immune response	189.22	438.34	1/13 7.6%	21/14307 0.1%	RELA
46626	regulation of insulin receptor signaling pathway	189.22	438.34	1/13 7.6%	21/14307 0.1%	RELA
32655	regulation of interleukin-12 production	189.22	438.34	1/13 7.6%	21/14307 0.1%	RELA
71310	cellular response to organic substance	192	442.74	2/13 15.3%	239/14307 1.6%	STAT3 BRCA1
33043	regulation of organelle organization	196.56	450.75	2/13 15.3%	242/14307 1.6%	BRCA1 PAX5
31056	regulation of histone modification	198.15	450.75	1/13 7.6%	22/14307 0.1%	PAX5
51607	defense response to virus	198.15	450.75	1/13 7.6%	22/14307 0.1%	RELA
7165	signal transduction	200.96	455.09	5/13 38.4%	1879/14307 13.1%	NF-KAPPAB STAT3 BRCA1 NFKB1 RELA
42177	negative regulation of protein catabolic process	207.07	460.66	1/13 7.6%	23/14307 0.1%	RELA
46530	photoreceptor cell differentiation	207.07	460.66	1/13 7.6%	23/14307 0.1%	STAT3
45685	regulation of glial cell differentiation	207.07	460.66	1/13 7.6%	23/14307 0.1%	RELA
51865	protein autoubiquitination	207.07	460.66	1/13 7.6%	23/14307 0.1%	BRCA1
32570	response to progesterone stimulus	215.98	478.38	1/13 7.6%	24/14307 0.1%	RELA
42493	response to drug	218.44	479.95	2/13 15.3%	256/14307 1.7%	STAT3 RELA
44260	cellular macromolecule metabolic process	218.59	479.95	7/13 53.8%	3509/14307 24.5%	NF-KAPPAB ELF5 BRCA1 PAX5 NFKB1 RELA NKX3-2
48534	hemopoietic or lymphoid organ development	223.26	485.34	2/13 15.3%	259/14307 1.8%	SPIB NKX3-2
6282	regulation of DNA repair	224.89	485.34	1/13 7.6%	25/14307 0.1%	BRCA1
42755	eating behavior	224.89	485.34	1/13 7.6%	25/14307 0.1%	STAT3
31576	G2/M transition checkpoint	224.89	485.34	1/13 7.6%	25/14307 0.1%	BRCA1
8219	cell death	230.04	494.33	3/13 23.0%	699/14307 4.8%	NF-KAPPAB BRCA1 NFKB1

## Sheet: TF-GO selected
GO ID	GO description	p-val	Corrected p-val	Cluster frequency	Total frequency	Genes (TF)
48534	hemopoietic or lymphoid organ development	223.26	485.34	2/13 15.3%	259/14307 1.8%	SPIB NKX3-2
42177	negative regulation of protein catabolic process	207.07	460.66	1/13 7.6%	23/14307 0.1%	RELA
43200	response to amino acid stimulus	180.29	423.47	1/13 7.6%	20/14307 0.1%	RELA
1659	temperature homeostasis	180.29	423.47	1/13 7.6%	20/14307 0.1%	STAT3
42304	regulation of fatty acid biosynthetic process	171.35	412.04	1/13 7.6%	19/14307 0.1%	BRCA1
61035	regulation of cartilage development	153.44	385.5	1/13 7.6%	17/14307 0.1%	RELA
45922	negative regulation of fatty acid metabolic process	117.53	315.71	1/13 7.6%	13/14307 0.0%	BRCA1
6950	response to stress	28.438	105.6	6/13 46.1%	1774/14307 12.3%	NF-KAPPAB HNF4A STAT3 BRCA1 NFKB1 RELA
6954	inflammatory response	1.4261	9.6023	4/13 30.7%	316/14307 2.2%	NF-KAPPAB STAT3 NFKB1 RELA
19221	cytokine-mediated signaling pathway	17.776	73.607	2/13 15.3%	70/14307 0.4%	STAT3 RELA
34097	response to cytokine stimulus	40.959	138.82	2/13 15.3%	107/14307 0.7%	STAT3 RELA
	olhar NF-KAPPAB
