# Supplementary material for: Identification and Functional Annotation of Genes Related to Horses’ Performance: From GWAS to Post-GWAS
Source: Animals (Basel). 2020 Jul 10;10(7):1173. doi: 10.3390/ani10071173 (PMC7401650; doi:10.3390/ani10071173)
Supplement: Supplementary file 1 [file animals-10-01173-s001.zip › supplementarymaterials/Biological Process of TF/Group2_meirab.xlsx]

## Sheet: TF-GO (BINGO)
Table Group 2. Gene ontology identification (GO ID), gene ontology description, p-values, corrected p-values, frequency of the clusters and total frequence of trancription factors (TF) identified on group 2. The given TF were analyzed in Cytoscape software (Shannon et al., 2003) using the Biological Networks Gene Ontology tool (BiNGO) (Maere et al., 2005) in order to determine significantly overr…
GO ID	GO description	p-val	Corrected p-val	Cluster frequency	Total frequency	Genes (TF)
60562	epithelial tube morphogenesis	0.06586	7.9107	3/5 60.0%	126/14306 0.8%	TFAP2A HAND1 HOXA5
45893	positive regulation of transcription, DNA-dependent	0.071699	7.9107	4/5 80.0%	500/14306 3.4%	HAND1 E2F1 CTCF HOXA5
51254	positive regulation of RNA metabolic process	0.075188	7.9107	4/5 80.0%	506/14306 3.5%	HAND1 E2F1 CTCF HOXA5
45941	positive regulation of transcription	0.12506	7.9107	4/5 80.0%	575/14306 4.0%	HAND1 E2F1 CTCF HOXA5
10628	positive regulation of gene expression	0.15108	7.9107	4/5 80.0%	603/14306 4.2%	HAND1 E2F1 CTCF HOXA5
45935	positive regulation of nucleobase, nucleoside, nucleotide and nucleic acid metabolic process	0.21114	7.9107	4/5 80.0%	656/14306 4.5%	HAND1 E2F1 CTCF HOXA5
10557	positive regulation of macromolecule biosynthetic process	0.23649	7.9107	4/5 80.0%	675/14306 4.7%	HAND1 E2F1 CTCF HOXA5
51173	positive regulation of nitrogen compound metabolic process	0.23928	7.9107	4/5 80.0%	677/14306 4.7%	HAND1 E2F1 CTCF HOXA5
35239	tube morphogenesis	0.26764	7.9107	3/5 60.0%	201/14306 1.4%	TFAP2A HAND1 HOXA5
2009	morphogenesis of an epithelium	0.28807	7.9107	3/5 60.0%	206/14306 1.4%	TFAP2A HAND1 HOXA5
31328	positive regulation of cellular biosynthetic process	0.30552	7.9107	4/5 80.0%	720/14306 5.0%	HAND1 E2F1 CTCF HOXA5
6355	regulation of transcription, DNA-dependent	0.31996	7.9107	5/5 100.0%	1807/14306 12.6%	TFAP2A HAND1 E2F1 CTCF HOXA5
9891	positive regulation of biosynthetic process	0.32445	7.9107	4/5 80.0%	731/14306 5.1%	HAND1 E2F1 CTCF HOXA5
48568	embryonic organ development	0.32739	7.9107	3/5 60.0%	215/14306 1.5%	TFAP2A HAND1 HOXA5
6357	regulation of transcription from RNA polymerase II promoter	0.35354	7.9107	4/5 80.0%	747/14306 5.2%	TFAP2A HAND1 E2F1 HOXA5
51252	regulation of RNA metabolic process	0.36581	7.9107	5/5 100.0%	1856/14306 12.9%	TFAP2A HAND1 E2F1 CTCF HOXA5
48729	tissue morphogenesis	0.68283	13.898	3/5 60.0%	275/14306 1.9%	TFAP2A HAND1 HOXA5
35295	tube development	0.85885	15.252	3/5 60.0%	297/14306 2.0%	TFAP2A HAND1 HOXA5
48518	positive regulation of biological process	0.87245	15.252	5/5 100.0%	2208/14306 15.4%	TFAP2A HAND1 E2F1 CTCF HOXA5
10604	positive regulation of macromolecule metabolic process	0.88163	15.252	4/5 80.0%	941/14306 6.5%	HAND1 E2F1 CTCF HOXA5
31325	positive regulation of cellular metabolic process	0.97783	16.111	4/5 80.0%	966/14306 6.7%	HAND1 E2F1 CTCF HOXA5
9893	positive regulation of metabolic process	1.2027	18.033	4/5 80.0%	1018/14306 7.1%	HAND1 E2F1 CTCF HOXA5
48598	embryonic morphogenesis	1.2399	18.033	3/5 60.0%	336/14306 2.3%	TFAP2A HAND1 HOXA5
60429	epithelium development	1.2509	18.033	3/5 60.0%	337/14306 2.3%	TFAP2A HAND1 HOXA5
43009	chordate embryonic development	1.522	20.93	3/5 60.0%	360/14306 2.5%	TFAP2A HAND1 HOXA5
9792	embryonic development ending in birth or egg hatching	1.5728	20.93	3/5 60.0%	364/14306 2.5%	TFAP2A HAND1 HOXA5
48704	embryonic skeletal system morphogenesis	1.7158	21.988	2/5 40.0%	60/14306 0.4%	TFAP2A HOXA5
45944	positive regulation of transcription from RNA polymerase II promoter	1.9009	23.49	3/5 60.0%	388/14306 2.7%	HAND1 E2F1 HOXA5
45892	negative regulation of transcription, DNA-dependent	2.0347	23.778	3/5 60.0%	397/14306 2.7%	HAND1 E2F1 CTCF
45449	regulation of transcription	2.0617	23.778	5/5 100.0%	2622/14306 18.3%	TFAP2A HAND1 E2F1 CTCF HOXA5
51253	negative regulation of RNA metabolic process	2.1429	23.918	3/5 60.0%	404/14306 2.8%	HAND1 E2F1 CTCF
48706	embryonic skeletal system development	3.2094	28.123	2/5 40.0%	82/14306 0.5%	TFAP2A HOXA5
10556	regulation of macromolecule biosynthetic process	3.2802	28.123	5/5 100.0%	2877/14306 20.1%	TFAP2A HAND1 E2F1 CTCF HOXA5
21506	anterior neuropore closure	3.495	28.123	1/5 20.0%	1/14306 0.0%	TFAP2A
60480	lung goblet cell differentiation	3.495	28.123	1/5 20.0%	1/14306 0.0%	HOXA5
60481	lobar bronchus epithelium development	3.495	28.123	1/5 20.0%	1/14306 0.0%	HOXA5
40030	regulation of molecular function, epigenetic	3.495	28.123	1/5 20.0%	1/14306 0.0%	CTCF
3219	cardiac right ventricle formation	3.495	28.123	1/5 20.0%	1/14306 0.0%	HAND1
60574	intestinal epithelial cell maturation	3.495	28.123	1/5 20.0%	1/14306 0.0%	HOXA5
60576	intestinal epithelial cell development	3.495	28.123	1/5 20.0%	1/14306 0.0%	HOXA5
60764	cell-cell signaling involved in mammary gland development	3.495	28.123	1/5 20.0%	1/14306 0.0%	HOXA5
70602	regulation of centromeric sister chromatid cohesion	3.495	28.123	1/5 20.0%	1/14306 0.0%	CTCF
21995	neuropore closure	3.495	28.123	1/5 20.0%	1/14306 0.0%	TFAP2A
10468	regulation of gene expression	3.5817	28.165	5/5 100.0%	2928/14306 20.4%	TFAP2A HAND1 E2F1 CTCF HOXA5
16481	negative regulation of transcription	3.8854	29.875	3/5 60.0%	494/14306 3.4%	HAND1 E2F1 CTCF
19219	regulation of nucleobase, nucleoside, nucleotide and nucleic acid metabolic process	4.1399	30.768	5/5 100.0%	3014/14306 21.0%	TFAP2A HAND1 E2F1 CTCF HOXA5
31326	regulation of cellular biosynthetic process	4.1882	30.768	5/5 100.0%	3021/14306 21.1%	TFAP2A HAND1 E2F1 CTCF HOXA5
51171	regulation of nitrogen compound metabolic process	4.3217	30.768	5/5 100.0%	3040/14306 21.2%	TFAP2A HAND1 E2F1 CTCF HOXA5
9889	regulation of biosynthetic process	4.3573	30.768	5/5 100.0%	3045/14306 21.2%	TFAP2A HAND1 E2F1 CTCF HOXA5
10629	negative regulation of gene expression	5.362	37.105	3/5 60.0%	551/14306 3.8%	HAND1 E2F1 CTCF
45934	negative regulation of nucleobase, nucleoside, nucleotide and nucleic acid metabolic process	5.5066	37.358	3/5 60.0%	556/14306 3.8%	HAND1 E2F1 CTCF
51172	negative regulation of nitrogen compound metabolic process	5.6834	37.817	3/5 60.0%	562/14306 3.9%	HAND1 E2F1 CTCF
48705	skeletal system morphogenesis	6.6375	39.643	2/5 40.0%	118/14306 0.8%	TFAP2A HOXA5
10558	negative regulation of macromolecule biosynthetic process	6.6563	39.643	3/5 60.0%	593/14306 4.1%	HAND1 E2F1 CTCF
9790	embryonic development	6.9238	39.643	3/5 60.0%	601/14306 4.2%	TFAP2A HAND1 HOXA5
2069	columnar/cuboidal epithelial cell maturation	6.9891	39.643	1/5 20.0%	2/14306 0.0%	HOXA5
60482	lobar bronchus development	6.9891	39.643	1/5 20.0%	2/14306 0.0%	HOXA5
60535	trachea cartilage morphogenesis	6.9891	39.643	1/5 20.0%	2/14306 0.0%	HOXA5
60536	cartilage morphogenesis	6.9891	39.643	1/5 20.0%	2/14306 0.0%	HOXA5
3214	cardiac left ventricle morphogenesis	6.9891	39.643	1/5 20.0%	2/14306 0.0%	HAND1
3218	cardiac left ventricle formation	6.9891	39.643	1/5 20.0%	2/14306 0.0%	HAND1
31327	negative regulation of cellular biosynthetic process	7.268	40.162	3/5 60.0%	611/14306 4.2%	HAND1 E2F1 CTCF
60255	regulation of macromolecule metabolic process	7.3128	40.162	5/5 100.0%	3377/14306 23.6%	TFAP2A HAND1 E2F1 CTCF HOXA5
9890	negative regulation of biosynthetic process	7.623	41.212	3/5 60.0%	621/14306 4.3%	HAND1 E2F1 CTCF
9887	organ morphogenesis	8.1389	43.324	3/5 60.0%	635/14306 4.4%	TFAP2A HAND1 HOXA5
48562	embryonic organ morphogenesis	9.3269	47.722	2/5 40.0%	140/14306 0.9%	TFAP2A HOXA5
80090	regulation of primary metabolic process	9.4423	47.722	5/5 100.0%	3554/14306 24.8%	TFAP2A HAND1 E2F1 CTCF HOXA5
2066	columnar/cuboidal epithelial cell development	10.482	47.722	1/5 20.0%	3/14306 0.0%	HOXA5
60435	bronchiole development	10.482	47.722	1/5 20.0%	3/14306 0.0%	HOXA5
70172	positive regulation of tooth mineralization	10.482	47.722	1/5 20.0%	3/14306 0.0%	TFAP2A
60484	lung-associated mesenchyme development	10.482	47.722	1/5 20.0%	3/14306 0.0%	HOXA5
60534	trachea cartilage development	10.482	47.722	1/5 20.0%	3/14306 0.0%	HOXA5
3207	cardiac chamber formation	10.482	47.722	1/5 20.0%	3/14306 0.0%	HAND1
3211	cardiac ventricle formation	10.482	47.722	1/5 20.0%	3/14306 0.0%	HAND1
3215	cardiac right ventricle morphogenesis	10.482	47.722	1/5 20.0%	3/14306 0.0%	HAND1
10216	maintenance of DNA methylation	10.482	47.722	1/5 20.0%	3/14306 0.0%	CTCF
48513	organ development	11.046	49.636	4/5 80.0%	1792/14306 12.5%	TFAP2A HAND1 E2F1 HOXA5
31323	regulation of cellular metabolic process	12.122	53.773	5/5 100.0%	3736/14306 26.1%	TFAP2A HAND1 E2F1 CTCF HOXA5
48523	negative regulation of cellular process	12.346	54.074	4/5 80.0%	1844/14306 12.8%	HAND1 E2F1 CTCF HOXA5
9888	tissue development	13.253	57.32	3/5 60.0%	750/14306 5.2%	TFAP2A HAND1 HOXA5
60433	bronchus development	13.974	58.254	1/5 20.0%	4/14306 0.0%	HOXA5
60575	intestinal epithelial cell differentiation	13.974	58.254	1/5 20.0%	4/14306 0.0%	HOXA5
7063	regulation of sister chromatid cohesion	13.974	58.254	1/5 20.0%	4/14306 0.0%	CTCF
31324	negative regulation of cellular metabolic process	15.198	62.601	3/5 60.0%	786/14306 5.4%	HAND1 E2F1 CTCF
19222	regulation of metabolic process	15.399	62.681	5/5 100.0%	3919/14306 27.3%	TFAP2A HAND1 E2F1 CTCF HOXA5
10605	negative regulation of macromolecule metabolic process	16.118	64.847	3/5 60.0%	802/14306 5.6%	HAND1 E2F1 CTCF
48522	positive regulation of cellular process	17.055	66.875	4/5 80.0%	2004/14306 14.0%	HAND1 E2F1 CTCF HOXA5
60439	trachea morphogenesis	17.465	66.875	1/5 20.0%	5/14306 0.0%	HOXA5
10870	positive regulation of receptor biosynthetic process	17.465	66.875	1/5 20.0%	5/14306 0.0%	HOXA5
71398	cellular response to fatty acid	17.465	66.875	1/5 20.0%	5/14306 0.0%	E2F1
48519	negative regulation of biological process	17.589	66.875	4/5 80.0%	2020/14306 14.1%	HAND1 E2F1 CTCF HOXA5
9892	negative regulation of metabolic process	20.022	72.506	3/5 60.0%	864/14306 6.0%	HAND1 E2F1 CTCF
70170	regulation of tooth mineralization	20.956	72.506	1/5 20.0%	6/14306 0.0%	TFAP2A
60479	lung cell differentiation	20.956	72.506	1/5 20.0%	6/14306 0.0%	HOXA5
60487	lung epithelial cell differentiation	20.956	72.506	1/5 20.0%	6/14306 0.0%	HOXA5
45647	negative regulation of erythrocyte differentiation	20.956	72.506	1/5 20.0%	6/14306 0.0%	HOXA5
16584	nucleosome positioning	20.956	72.506	1/5 20.0%	6/14306 0.0%	CTCF
71453	cellular response to oxygen levels	20.956	72.506	1/5 20.0%	6/14306 0.0%	E2F1
71456	cellular response to hypoxia	20.956	72.506	1/5 20.0%	6/14306 0.0%	E2F1
60707	trophoblast giant cell differentiation	20.956	72.506	1/5 20.0%	6/14306 0.0%	HAND1
71396	cellular response to lipid	24.445	82.115	1/5 20.0%	7/14306 0.0%	E2F1
33599	regulation of mammary gland epithelial cell proliferation	24.445	82.115	1/5 20.0%	7/14306 0.0%	HOXA5
3016	respiratory system process	24.445	82.115	1/5 20.0%	7/14306 0.0%	HOXA5
60438	trachea development	27.933	90.325	1/5 20.0%	8/14306 0.0%	HOXA5
60638	mesenchymal-epithelial cell signaling	27.933	90.325	1/5 20.0%	8/14306 0.0%	HOXA5
60644	mammary gland epithelial cell differentiation	27.933	90.325	1/5 20.0%	8/14306 0.0%	HOXA5
35065	regulation of histone acetylation	27.933	90.325	1/5 20.0%	8/14306 0.0%	CTCF
31060	regulation of histone methylation	31.42	100.66	1/5 20.0%	9/14306 0.0%	CTCF
2070	epithelial cell maturation	34.906	107.84	1/5 20.0%	10/14306 0.0%	HOXA5
10869	regulation of receptor biosynthetic process	34.906	107.84	1/5 20.0%	10/14306 0.0%	HOXA5
51983	regulation of chromosome segregation	34.906	107.84	1/5 20.0%	10/14306 0.0%	CTCF
60411	cardiac septum morphogenesis	34.906	107.84	1/5 20.0%	10/14306 0.0%	HAND1
48731	system development	35.448	108.54	4/5 80.0%	2422/14306 16.9%	TFAP2A HAND1 E2F1 HOXA5
122	negative regulation of transcription from RNA polymerase II promoter	38.271	110.7	2/5 40.0%	286/14306 1.9%	HAND1 E2F1
60428	lung epithelium development	38.392	110.7	1/5 20.0%	11/14306 0.0%	HOXA5
2065	columnar/cuboidal epithelial cell differentiation	38.392	110.7	1/5 20.0%	11/14306 0.0%	HOXA5
6349	regulation of gene expression by genetic imprinting	38.392	110.7	1/5 20.0%	11/14306 0.0%	CTCF
60706	cell differentiation involved in embryonic placenta development	38.392	110.7	1/5 20.0%	11/14306 0.0%	HAND1
71514	genetic imprinting	38.392	110.7	1/5 20.0%	11/14306 0.0%	CTCF
42481	regulation of odontogenesis	38.392	110.7	1/5 20.0%	11/14306 0.0%	TFAP2A
22603	regulation of anatomical structure morphogenesis	42.309	120.98	2/5 40.0%	301/14306 2.1%	TFAP2A HOXA5
60749	mammary gland alveolus development	45.359	128.64	1/5 20.0%	13/14306 0.0%	HOXA5
60441	epithelial tube branching involved in lung morphogenesis	48.842	135.19	1/5 20.0%	14/14306 0.0%	HOXA5
30878	thyroid gland development	48.842	135.19	1/5 20.0%	14/14306 0.0%	HOXA5
1829	trophectodermal cell differentiation	48.842	135.19	1/5 20.0%	14/14306 0.0%	HAND1
48856	anatomical structure development	50.498	138.67	4/5 80.0%	2656/14306 18.5%	TFAP2A HAND1 E2F1 HOXA5
1501	skeletal system development	51.263	139.66	2/5 40.0%	332/14306 2.3%	TFAP2A HOXA5
9653	anatomical structure morphogenesis	53.996	145.96	3/5 60.0%	1218/14306 8.5%	TFAP2A HAND1 HOXA5
3279	cardiac septum development	55.803	147.61	1/5 20.0%	16/14306 0.1%	HAND1
70542	response to fatty acid	55.803	147.61	1/5 20.0%	16/14306 0.1%	E2F1
51094	positive regulation of developmental process	55.888	147.61	2/5 40.0%	347/14306 2.4%	TFAP2A HOXA5
80	G1 phase of mitotic cell cycle	59.283	155.39	1/5 20.0%	17/14306 0.1%	E2F1
48646	anatomical structure formation involved in morphogenesis	65.028	169.17	2/5 40.0%	375/14306 2.6%	TFAP2A HAND1
1825	blastocyst formation	66.239	171.03	1/5 20.0%	19/14306 0.1%	HAND1
45646	regulation of erythrocyte differentiation	69.715	177.36	1/5 20.0%	20/14306 0.1%	HOXA5
51318	G1 phase	69.715	177.36	1/5 20.0%	20/14306 0.1%	E2F1
30501	positive regulation of bone mineralization	73.191	184.85	1/5 20.0%	21/14306 0.1%	TFAP2A
60425	lung morphogenesis	76.665	188.13	1/5 20.0%	22/14306 0.1%	HOXA5
3229	ventricular cardiac muscle tissue development	76.665	188.13	1/5 20.0%	22/14306 0.1%	HAND1
55010	ventricular cardiac muscle tissue morphogenesis	76.665	188.13	1/5 20.0%	22/14306 0.1%	HAND1
31056	regulation of histone modification	76.665	188.13	1/5 20.0%	22/14306 0.1%	CTCF
7275	multicellular organismal development	77.545	188.95	4/5 80.0%	2972/14306 20.7%	TFAP2A HAND1 E2F1 HOXA5
70169	positive regulation of biomineral formation	80.139	191.23	1/5 20.0%	23/14306 0.1%	TFAP2A
48701	embryonic cranial skeleton morphogenesis	80.139	191.23	1/5 20.0%	23/14306 0.1%	TFAP2A
35264	multicellular organism growth	80.139	191.23	1/5 20.0%	23/14306 0.1%	HOXA5
3208	cardiac ventricle morphogenesis	87.083	206.38	1/5 20.0%	25/14306 0.1%	HAND1
51726	regulation of cell cycle	91.1	214.03	2/5 40.0%	446/14306 3.1%	E2F1 CTCF
6305	DNA alkylation	94.024	214.03	1/5 20.0%	27/14306 0.1%	CTCF
6306	DNA methylation	94.024	214.03	1/5 20.0%	27/14306 0.1%	CTCF
45778	positive regulation of ossification	94.024	214.03	1/5 20.0%	27/14306 0.1%	TFAP2A
55008	cardiac muscle tissue morphogenesis	94.024	214.03	1/5 20.0%	27/14306 0.1%	HAND1
60415	muscle tissue morphogenesis	94.024	214.03	1/5 20.0%	27/14306 0.1%	HAND1
48286	lung alveolus development	97.492	220.47	1/5 20.0%	28/14306 0.1%	HOXA5
3143	embryonic heart tube morphogenesis	100.96	225.37	1/5 20.0%	29/14306 0.2%	HAND1
1947	heart looping	100.96	225.37	1/5 20.0%	29/14306 0.2%	HAND1
32502	developmental process	106.95	236.27	4/5 80.0%	3235/14306 22.6%	TFAP2A HAND1 E2F1 HOXA5
16525	negative regulation of angiogenesis	107.89	236.27	1/5 20.0%	31/14306 0.2%	HOXA5
3231	cardiac ventricle development	107.89	236.27	1/5 20.0%	31/14306 0.2%	HAND1
60606	tube closure	114.82	246.76	1/5 20.0%	33/14306 0.2%	TFAP2A
30500	regulation of bone mineralization	114.82	246.76	1/5 20.0%	33/14306 0.2%	TFAP2A
1843	neural tube closure	114.82	246.76	1/5 20.0%	33/14306 0.2%	TFAP2A
45638	negative regulation of myeloid cell differentiation	118.28	251.08	1/5 20.0%	34/14306 0.2%	HOXA5
3206	cardiac chamber morphogenesis	118.28	251.08	1/5 20.0%	34/14306 0.2%	HAND1
33993	response to lipid	121.75	256.85	1/5 20.0%	35/14306 0.2%	E2F1
14020	primary neural tube formation	125.21	259.41	1/5 20.0%	36/14306 0.2%	TFAP2A
61180	mammary gland epithelium development	125.21	259.41	1/5 20.0%	36/14306 0.2%	HOXA5
7585	respiratory gaseous exchange	125.21	259.41	1/5 20.0%	36/14306 0.2%	HOXA5
70167	regulation of biomineral formation	128.67	263.42	1/5 20.0%	37/14306 0.2%	TFAP2A
45639	positive regulation of myeloid cell differentiation	128.67	263.42	1/5 20.0%	37/14306 0.2%	HOXA5
2064	epithelial cell development	132.13	265.79	1/5 20.0%	38/14306 0.2%	HOXA5
35050	embryonic heart tube development	132.13	265.79	1/5 20.0%	38/14306 0.2%	HAND1
1824	blastocyst development	132.13	265.79	1/5 20.0%	38/14306 0.2%	HAND1
3205	cardiac chamber development	135.58	269.61	1/5 20.0%	39/14306 0.2%	HAND1
1707	mesoderm formation	135.58	269.61	1/5 20.0%	39/14306 0.2%	HAND1
6304	DNA modification	142.5	280.14	1/5 20.0%	41/14306 0.2%	CTCF
48332	mesoderm morphogenesis	142.5	280.14	1/5 20.0%	41/14306 0.2%	HAND1
33044	regulation of chromosome organization	145.95	285.31	1/5 20.0%	42/14306 0.2%	CTCF
1841	neural tube formation	149.41	290.42	1/5 20.0%	43/14306 0.3%	TFAP2A
50794	regulation of cellular process	155.73	301.01	5/5 100.0%	6224/14306 43.5%	TFAP2A HAND1 E2F1 CTCF HOXA5
1704	formation of primary germ layer	159.76	305.4	1/5 20.0%	46/14306 0.3%	HAND1
1838	embryonic epithelial tube formation	159.76	305.4	1/5 20.0%	46/14306 0.3%	TFAP2A
72175	epithelial tube formation	163.21	310.29	1/5 20.0%	47/14306 0.3%	TFAP2A
35148	tube formation	173.56	328.15	1/5 20.0%	50/14306 0.3%	TFAP2A
48565	digestive tract development	187.34	352.28	1/5 20.0%	54/14306 0.3%	HOXA5
1892	embryonic placenta development	194.22	363.25	1/5 20.0%	56/14306 0.3%	HAND1
48738	cardiac muscle tissue development	201.1	373.09	1/5 20.0%	58/14306 0.4%	HAND1
50789	regulation of biological process	201.64	373.09	5/5 100.0%	6554/14306 45.8%	TFAP2A HAND1 E2F1 CTCF HOXA5
55123	digestive system development	218.29	401.74	1/5 20.0%	63/14306 0.4%	HOXA5
60485	mesenchyme development	221.72	403.77	1/5 20.0%	64/14306 0.4%	HOXA5
10553	negative regulation of gene-specific transcription from RNA polymerase II promoter	221.72	403.77	1/5 20.0%	64/14306 0.4%	HAND1
16331	morphogenesis of embryonic epithelium	238.88	432.73	1/5 20.0%	69/14306 0.4%	TFAP2A
32259	methylation	249.16	444.37	1/5 20.0%	72/14306 0.5%	CTCF
43414	macromolecule methylation	249.16	444.37	1/5 20.0%	72/14306 0.5%	CTCF
21915	neural tube development	249.16	444.37	1/5 20.0%	72/14306 0.5%	TFAP2A
45637	regulation of myeloid cell differentiation	259.43	457.97	1/5 20.0%	75/14306 0.5%	HOXA5
7498	mesoderm development	259.43	457.97	1/5 20.0%	75/14306 0.5%	HAND1
48469	cell maturation	262.85	461.66	1/5 20.0%	76/14306 0.5%	HOXA5
51216	cartilage development	266.27	462.97	1/5 20.0%	77/14306 0.5%	HOXA5
35270	endocrine system development	266.27	462.97	1/5 20.0%	77/14306 0.5%	HOXA5
65007	biological regulation	269.04	465.45	5/5 100.0%	6943/14306 48.5%	TFAP2A HAND1 E2F1 CTCF HOXA5
50793	regulation of developmental process	273.04	470	2/5 40.0%	791/14306 5.5%	TFAP2A HOXA5
7369	gastrulation	276.53	473.66	1/5 20.0%	80/14306 0.5%	HAND1
7059	chromosome segregation	286.78	488.8	1/5 20.0%	83/14306 0.5%	CTCF
32582	negative regulation of gene-specific transcription	293.61	492.65	1/5 20.0%	85/14306 0.5%	HAND1
50678	regulation of epithelial cell proliferation	293.61	492.65	1/5 20.0%	85/14306 0.5%	HOXA5
30278	regulation of ossification	297.02	492.65	1/5 20.0%	86/14306 0.6%	TFAP2A
30879	mammary gland development	300.43	492.65	1/5 20.0%	87/14306 0.6%	HOXA5
45765	regulation of angiogenesis	300.43	492.65	1/5 20.0%	87/14306 0.6%	HOXA5
31497	chromatin assembly	300.43	492.65	1/5 20.0%	87/14306 0.6%	CTCF
1890	placenta development	300.43	492.65	1/5 20.0%	87/14306 0.6%	HAND1
3007	heart morphogenesis	300.43	492.65	1/5 20.0%	87/14306 0.6%	HAND1

## Sheet: TF-GO selected
GO ID	GO description	p-val	Corrected p-val	Cluster frequency	Total frequency	Genes (TF)
3007	heart morphogenesis	300.43	492.65	1/5 20.0%	87/14306 0.6%	HAND1
45765	regulation of angiogenesis	300.43	492.65	1/5 20.0%	87/14306 0.6%	HOXA5
30278	regulation of ossification	297.02	492.65	1/5 20.0%	86/14306 0.6%	TFAP2A
51216	cartilage development	266.27	462.97	1/5 20.0%	77/14306 0.5%	HOXA5
48738	cardiac muscle tissue development	201.1	373.09	1/5 20.0%	58/14306 0.4%	HAND1
3205	cardiac chamber development	135.58	269.61	1/5 20.0%	39/14306 0.2%	HAND1
7585	respiratory gaseous exchange	125.21	259.41	1/5 20.0%	36/14306 0.2%	HOXA5
33993	response to lipid	121.75	256.85	1/5 20.0%	35/14306 0.2%	E2F1
3206	cardiac chamber morphogenesis	118.28	251.08	1/5 20.0%	34/14306 0.2%	HAND1
16525	negative regulation of angiogenesis	107.89	236.27	1/5 20.0%	31/14306 0.2%	HOXA5
3231	cardiac ventricle development	107.89	236.27	1/5 20.0%	31/14306 0.2%	HAND1
1947	heart looping	100.96	225.37	1/5 20.0%	29/14306 0.2%	HAND1
55008	cardiac muscle tissue morphogenesis	94.024	214.03	1/5 20.0%	27/14306 0.1%	HAND1
60415	muscle tissue morphogenesis	94.024	214.03	1/5 20.0%	27/14306 0.1%	HAND1
48286	lung alveolus development	97.492	220.47	1/5 20.0%	28/14306 0.1%	HOXA5
3208	cardiac ventricle morphogenesis	87.083	206.38	1/5 20.0%	25/14306 0.1%	HAND1
30501	positive regulation of bone mineralization	73.191	184.85	1/5 20.0%	21/14306 0.1%	TFAP2A
60425	lung morphogenesis	76.665	188.13	1/5 20.0%	22/14306 0.1%	HOXA5
3229	ventricular cardiac muscle tissue development	76.665	188.13	1/5 20.0%	22/14306 0.1%	HAND1
55010	ventricular cardiac muscle tissue morphogenesis	76.665	188.13	1/5 20.0%	22/14306 0.1%	HAND1
3279	cardiac septum development	55.803	147.61	1/5 20.0%	16/14306 0.1%	HAND1
70542	response to fatty acid	55.803	147.61	1/5 20.0%	16/14306 0.1%	E2F1
1501	skeletal system development	51.263	139.66	2/5 40.0%	332/14306 2.3%	TFAP2A HOXA5
60441	epithelial tube branching involved in lung morphogenesis	48.842	135.19	1/5 20.0%	14/14306 0.0%	HOXA5
60428	lung epithelium development	38.392	110.7	1/5 20.0%	11/14306 0.0%	HOXA5
60411	cardiac septum morphogenesis	34.906	107.84	1/5 20.0%	10/14306 0.0%	HAND1
3016	respiratory system process	24.445	82.115	1/5 20.0%	7/14306 0.0%	HOXA5
60438	trachea development	27.933	90.325	1/5 20.0%	8/14306 0.0%	HOXA5
71396	cellular response to lipid	24.445	82.115	1/5 20.0%	7/14306 0.0%	E2F1
71453	cellular response to oxygen levels	20.956	72.506	1/5 20.0%	6/14306 0.0%	E2F1
71456	cellular response to hypoxia	20.956	72.506	1/5 20.0%	6/14306 0.0%	E2F1
60479	lung cell differentiation	20.956	72.506	1/5 20.0%	6/14306 0.0%	HOXA5
60487	lung epithelial cell differentiation	20.956	72.506	1/5 20.0%	6/14306 0.0%	HOXA5
71398	cellular response to fatty acid	17.465	66.875	1/5 20.0%	5/14306 0.0%	E2F1
60433	bronchus development	13.974	58.254	1/5 20.0%	4/14306 0.0%	HOXA5
3207	cardiac chamber formation	10.482	47.722	1/5 20.0%	3/14306 0.0%	HAND1
3211	cardiac ventricle formation	10.482	47.722	1/5 20.0%	3/14306 0.0%	HAND1
3215	cardiac right ventricle morphogenesis	10.482	47.722	1/5 20.0%	3/14306 0.0%	HAND1
60484	lung-associated mesenchyme development	10.482	47.722	1/5 20.0%	3/14306 0.0%	HOXA5
60435	bronchiole development	10.482	47.722	1/5 20.0%	3/14306 0.0%	HOXA5
60535	trachea cartilage morphogenesis	6.9891	39.643	1/5 20.0%	2/14306 0.0%	HOXA5
60536	cartilage morphogenesis	6.9891	39.643	1/5 20.0%	2/14306 0.0%	HOXA5
3214	cardiac left ventricle morphogenesis	6.9891	39.643	1/5 20.0%	2/14306 0.0%	HAND1
3218	cardiac left ventricle formation	6.9891	39.643	1/5 20.0%	2/14306 0.0%	HAND1
3219	cardiac right ventricle formation	3.495	28.123	1/5 20.0%	1/14306 0.0%	HAND1
